# Supplementary material for: Effects of cooking with liquefied petroleum gas versus biomass on hemoglobin concentrations in pregnant women: a pre-specified exploratory analysis of the HAPIN trial
Source: Nat Commun. 2026 Jun 10;17:7393. doi: 10.1038/s41467-026-74114-9 (PMC13402313; doi:10.1038/s41467-026-74114-9)
Supplement: Supplementary file 4 — Source data [file 41467_2026_74114_MOESM4_ESM.xlsx]

## Sheet: Source Data
HHID	timepoint	IRC	s6_date	s6_hh_type	s6_arm	s6_site	s6_hh_type_actual	s1_date	participant	s1_document	s1_document_dob	s1_self_dob	s1_area	s1_pregnant	s1_age_s	s1_area_s	s1_biomass	s1_physical_biomass	s1_smoke	s1_move	s1_lpg	s1_physical_lpg	s1_ultra	s1_reason	s1_reason_other	s1_app_date	s1_comments	s1_crf_complete	s1_municipality	s1_community_name	s1_community_code	b10_date	b10_m_urine	b10_m_col_time	b10_m_cooler	b10_m_num	b10_m_meal	b10_m_drink	b10_m_charred	b10_m_sick	b10_m_ailment_Fever	b10_m_ailment_AcutEspiratory	b10_m_ailment_Diarrhealnoblood	b10_m_ailment_Diarrhealblood	b10_m_ailment_Other	b10_m_ailment_OtherSpecify	b10_tm_urine	b10_tm_stored	b10_tm_time
13001	BL	India	2018-05-25	Pregnant woman only	Intervention: LPG cookstove	Villupuram	Pregnant woman only	2018-04-30	Mother	Yes	1996-11-12	NA	Kannur	Yes	Yes	Yes	Yes	Yes	No	No	No	No	Yes	NA	NA	NA		Complete			NA	2018-05-24	Yes	06:00:00	Immediately after collection	0	Yesterday evening	No	No	Yes	Unchecked	Unchecked	Unchecked	Unchecked	Checked	Dizziness	Yes	Inside the house, inside cooler box	09:40:00
13001	P1	India	2018-05-25	Pregnant woman only	Intervention: LPG cookstove	Villupuram	Pregnant woman only	2018-04-30			NA	NA												NA	NA	NA					NA	2018-07-26	Yes	06:00:00	Immediately after collection	0	Yesterday evening	No	No	No	Unchecked	Unchecked	Unchecked	Unchecked	Unchecked		Yes	Inside the house, inside cooler box	08:39:00
13001	P2	India	2018-05-25	Pregnant woman only	Intervention: LPG cookstove	Villupuram	Pregnant woman only	2018-04-30			NA	NA												NA	NA	NA					NA	2018-09-18	Yes	06:30:00	Immediately after collection	0	Yesterday evening	No	No	Yes	Checked	Unchecked	Unchecked	Unchecked	Unchecked		Yes	Inside the house, inside cooler box	09:30:00
13002	BL	India	2018-05-29	Pregnant woman only	Control	Villupuram	Pregnant woman only	2018-04-30	Mother	Yes	1993-11-12	NA	Keerapalli	Yes	Yes	Yes	Yes	Yes	No	No	No	No	Yes	NA	NA	NA		Complete			NA	2018-05-26	Yes	05:20:00	Immediately after collection	1	Yesterday evening	No	No	No	Unchecked	Unchecked	Unchecked	Unchecked	Unchecked		Yes	Inside the house, inside cooler box	08:35:00
13002	P1	India	2018-05-29	Pregnant woman only	Control	Villupuram	Pregnant woman only	2018-04-30			NA	NA												NA	NA	NA					NA	2018-08-07	Yes	04:10:00	Immediately after collection	0	Yesterday evening	No	No	No	Unchecked	Unchecked	Unchecked	Unchecked	Unchecked		Yes	Inside the house, inside cooler box	08:15:00
13002	P2	India	2018-05-29	Pregnant woman only	Control	Villupuram	Pregnant woman only	2018-04-30			NA	NA												NA	NA	NA					NA	2018-10-06	Yes	05:00:00	Immediately after collection	1	Yesterday evening	No	No	No	Unchecked	Unchecked	Unchecked	Unchecked	Unchecked		Yes	Inside the house, inside cooler box	09:25:00
13003	BL	India	2018-05-22	Pregnant woman only	Intervention: LPG cookstove	Villupuram	Pregnant woman only	2018-04-30	Mother	Yes	1996-08-07	NA	Vazhakuzhi	Yes	Yes	Yes	Yes	Yes	No	No	No	No	Yes	NA	NA	NA		Complete			NA	2018-05-19	Yes	04:30:00	Immediately after collection	0	Yesterday evening	No	No	No	Unchecked	Unchecked	Unchecked	Unchecked	Unchecked		Yes	Inside the house, inside cooler box	09:50:00
13003	P1	India	2018-05-22	Pregnant woman only	Intervention: LPG cookstove	Villupuram	Pregnant woman only	2018-04-30			NA	NA												NA	NA	NA					NA	2018-07-14	Yes	06:00:00	Immediately after collection	0	Yesterday evening	No	No	Yes	Unchecked	Checked	Unchecked	Unchecked	Unchecked		Yes	Inside the house, inside cooler box	08:50:00
13003	P2	India	2018-05-22	Pregnant woman only	Intervention: LPG cookstove	Villupuram	Pregnant woman only	2018-04-30			NA	NA												NA	NA	NA					NA	2018-08-28	Yes	06:10:00	Immediately after collection	1	Yesterday evening	No	No	No	Unchecked	Unchecked	Unchecked	Unchecked	Unchecked		Yes	Inside the house, inside cooler box	09:10:00
13004	BL	India	2018-05-22	Pregnant woman only	Control	Villupuram	Pregnant woman only	2018-05-08	Mother	Yes	1990-07-01	NA	Vazhaikuli	Yes	Yes	Yes	Yes	Yes	No	No	No	No	Yes	NA	NA	NA		Complete			NA	2018-05-19	Yes	06:00:00	Immediately after collection	0	Yesterday evening	No	No	No	Unchecked	Unchecked	Unchecked	Unchecked	Unchecked		Yes	Inside the house, inside cooler box	09:20:00
13004	P1	India	2018-05-22	Pregnant woman only	Control	Villupuram	Pregnant woman only	2018-05-08			NA	NA												NA	NA	NA					NA	2018-07-14	Yes	06:00:00	Immediately after collection	0	Yesterday evening	No	No	Yes	Unchecked	Checked	Unchecked	Unchecked	Unchecked		Yes	Inside the house, inside cooler box	09:07:00
13004	P2	India	2018-05-22	Pregnant woman only	Control	Villupuram	Pregnant woman only	2018-05-08			NA	NA												NA	NA	NA					NA	2018-08-28	Yes	06:00:00	Immediately after collection	1	Yesterday evening	No	No	No	Unchecked	Unchecked	Unchecked	Unchecked	Unchecked		Yes	Inside the house, inside cooler box	09:30:00
13005	BL	India	2018-05-24	Pregnant woman only	Control	Villupuram	Pregnant woman only	2018-05-05	Mother	Yes	1994-06-13	NA	Melchathanur	Yes	Yes	Yes	Yes	Yes	No	No	No	No	Yes	NA	NA	NA		Complete			NA	2018-05-22	Yes	05:00:00	Immediately after collection	0	Yesterday evening	No	No	No	Unchecked	Unchecked	Unchecked	Unchecked	Unchecked		Yes	Inside the house, inside cooler box	08:10:00
13005	P2	India	2018-05-24	Pregnant woman only	Control	Villupuram	Pregnant woman only	2018-05-05			NA	NA												NA	NA	NA					NA	2018-10-27	Yes	05:30:00	Immediately after collection	0	Yesterday evening	No	No	No	Unchecked	Unchecked	Unchecked	Unchecked	Unchecked		Yes	Inside the house, inside cooler box	09:15:00
13006	BL	India	2018-05-24	Pregnant woman only	Control	Villupuram	Pregnant woman only	2018-05-05	Mother	Yes	1996-06-04	NA	Melkendikal	Yes	Yes	Yes	Yes	Yes	No	No	No	No	Yes	NA	NA	NA		Complete			NA	2018-05-22	Yes	05:30:00	Immediately after collection	0	Yesterday evening	No	No	No	Unchecked	Unchecked	Unchecked	Unchecked	Unchecked		Yes	Inside the house, inside cooler box	09:18:00
13006	P1	India	2018-05-24	Pregnant woman only	Control	Villupuram	Pregnant woman only	2018-05-05			NA	NA												NA	NA	NA					NA	2018-07-19	Yes	05:40:00	Immediately after collection	1	Yesterday evening	No	No	No	Unchecked	Unchecked	Unchecked	Unchecked	Unchecked		Yes	Inside the house, inside cooler box	07:30:00
13006	P2	India	2018-05-24	Pregnant woman only	Control	Villupuram	Pregnant woman only	2018-05-05			NA	NA												NA	NA	NA					NA	2018-09-05	Yes	05:15:00	Immediately after collection	0	Yesterday evening	No	No	No	Unchecked	Unchecked	Unchecked	Unchecked	Unchecked		Yes	Inside the house, inside cooler box	07:45:00
13007	BL	India	2018-05-25	Pregnant woman only	Control	Villupuram	Pregnant woman only	2018-04-30	Mother	Yes	1989-11-12	NA	Porasampattu	Yes	Yes	Yes	Yes	Yes	No	No	No	No	Yes	NA	NA	NA		Complete			NA	2018-05-24	Yes	05:30:00	Immediately after collection	0	Yesterday evening	No	No	No	Unchecked	Unchecked	Unchecked	Unchecked	Unchecked		Yes	Inside the house, inside cooler box	08:08:00
13007	P1	India	2018-05-25	Pregnant woman only	Control	Villupuram	Pregnant woman only	2018-04-30			NA	NA												NA	NA	NA					NA	2018-08-07	Yes	05:30:00	Immediately after collection	0	Yesterday evening	No	No	No	Unchecked	Unchecked	Unchecked	Unchecked	Unchecked		Yes	Inside the house, inside cooler box	09:15:00
13007	P2	India	2018-05-25	Pregnant woman only	Control	Villupuram	Pregnant woman only	2018-04-30			NA	NA												NA	NA	NA					NA	2018-09-04	Yes	05:40:00	Immediately after collection	0	Yesterday evening	No	No	No	Unchecked	Unchecked	Unchecked	Unchecked	Unchecked		Yes	Inside the house, inside cooler box	08:00:00
13009	BL	India	2018-06-02	Pregnant woman only	Intervention: LPG cookstove	Villupuram	Pregnant woman only	2018-04-30	Mother	Yes	2000-04-05	NA	Serapattu	Yes	Yes	Yes	Yes	Yes	No	No	No	No	Yes	NA	NA	NA		Complete			NA	2018-05-31	Yes	06:30:00	Immediately after collection	0	Yesterday evening	No	No	No	Unchecked	Unchecked	Unchecked	Unchecked	Unchecked		Yes	Inside the house, inside cooler box	09:40:00
13009	P1	India	2018-06-02	Pregnant woman only	Intervention: LPG cookstove	Villupuram	Pregnant woman only	2018-04-30			NA	NA												NA	NA	NA					NA	2018-08-28	Yes	06:00:00	Immediately after collection	1	Yesterday evening	No	No	No	Unchecked	Unchecked	Unchecked	Unchecked	Unchecked		Yes	Inside the house, inside cooler box	08:00:00
13009	P2	India	2018-06-02	Pregnant woman only	Intervention: LPG cookstove	Villupuram	Pregnant woman only	2018-04-30			NA	NA												NA	NA	NA					NA	2018-10-16	Yes	06:30:00	Immediately after collection	1	Yesterday evening	No	No	No	Unchecked	Unchecked	Unchecked	Unchecked	Unchecked		Yes	Inside the house, inside cooler box	10:15:00
13010	BL	India	2018-06-02	Pregnant woman only	Intervention: LPG cookstove	Villupuram	Pregnant woman only	2018-05-05	Mother	Yes	1998-06-07	NA	Kurathikuntram	Yes	Yes	Yes	Yes	Yes	No	No	No	No	Yes	NA	NA	NA		Complete			NA	2018-05-29	Yes	06:00:00	Immediately after collection	0	Yesterday afternoon	No	No	No	Unchecked	Unchecked	Unchecked	Unchecked	Unchecked		Yes	Inside the house, inside cooler box	11:25:00
13010	P1	India	2018-06-02	Pregnant woman only	Intervention: LPG cookstove	Villupuram	Pregnant woman only	2018-05-05			NA	NA												NA	NA	NA					NA	2018-07-14	Yes	06:00:00	Immediately after collection	0	Yesterday evening	No	No	No	Unchecked	Unchecked	Unchecked	Unchecked	Unchecked		Yes	Inside the house, inside cooler box	07:05:00
13010	P2	India	2018-06-02	Pregnant woman only	Intervention: LPG cookstove	Villupuram	Pregnant woman only	2018-05-05			NA	NA												NA	NA	NA					NA	2018-09-01	Yes	06:00:00	Immediately after collection	1	Yesterday evening	No	No	No	Unchecked	Unchecked	Unchecked	Unchecked	Unchecked		Yes	Inside the house, inside cooler box	10:30:00
13012	BL	India	2018-06-02	Pregnant woman only	Control	Villupuram	Pregnant woman only	2018-05-08	Mother	Yes	1993-11-21	NA	Kilakadu	Yes	Yes	Yes	Yes	Yes	No	No	No	No	Yes	NA	NA	NA		Complete			NA	2018-05-31	Yes	06:00:00	Immediately after collection	1	Yesterday evening	No	No	No	Unchecked	Unchecked	Unchecked	Unchecked	Unchecked		Yes	Inside the house, inside cooler box	08:20:00
13012	P1	India	2018-06-02	Pregnant woman only	Control	Villupuram	Pregnant woman only	2018-05-08			NA	NA												NA	NA	NA					NA	2018-07-12	Yes	06:00:00	Immediately after collection	1	Yesterday evening	No	No	No	Unchecked	Unchecked	Unchecked	Unchecked	Unchecked		Yes	Inside the house, inside cooler box	07:50:00
13012	P2	India	2018-06-02	Pregnant woman only	Control	Villupuram	Pregnant woman only	2018-05-08			NA	NA												NA	NA	NA					NA	2018-08-29	Yes	06:10:00	Immediately after collection	1	Yesterday evening	No	No	No	Unchecked	Unchecked	Unchecked	Unchecked	Unchecked		Yes	Inside the house, inside cooler box	07:55:00
13013	BL	India	2018-06-07	Pregnant woman only	Intervention: LPG cookstove	Villupuram	Pregnant woman only	2018-05-10	Mother	Yes	1999-09-02	NA	Mattaparai	Yes	Yes	Yes	Yes	Yes	No	No	No	No	Yes	NA	NA	NA		Complete			NA	2018-06-07	Yes	05:10:00	Immediately after collection	0	Yesterday evening	No	No	No	Unchecked	Unchecked	Unchecked	Unchecked	Unchecked		Yes	Inside the house, inside cooler box	09:35:00
13013	P1	India	2018-06-07	Pregnant woman only	Intervention: LPG cookstove	Villupuram	Pregnant woman only	2018-05-10			NA	NA												NA	NA	NA					NA	2018-07-24	Yes	06:00:00	Immediately after collection	0	Yesterday evening	No	No	No	Unchecked	Unchecked	Unchecked	Unchecked	Unchecked		Yes	Inside the house, inside cooler box	06:30:00
13013	P2	India	2018-06-07	Pregnant woman only	Intervention: LPG cookstove	Villupuram	Pregnant woman only	2018-05-10			NA	NA												NA	NA	NA					NA	2018-09-07	Yes	06:00:00	Immediately after collection	1	Yesterday evening	No	No	No	Unchecked	Unchecked	Unchecked	Unchecked	Unchecked		Yes	Inside the house, inside cooler box	09:30:00
13014	BL	India	2018-05-30	Pregnant woman only	Intervention: LPG cookstove	Villupuram	Pregnant woman only	2018-05-05	Mother	Yes	1999-07-01	NA	Kattumozhipattu	Yes	Yes	Yes	Yes	Yes	No	No	No	No	Yes	NA	NA	NA		Complete			NA	2018-05-29	Yes	05:30:00	Immediately after collection	3	Yesterday evening	No	No	No	Unchecked	Unchecked	Unchecked	Unchecked	Unchecked		Yes	Inside the house, inside cooler box	08:40:00
13014	P1	India	2018-05-30	Pregnant woman only	Intervention: LPG cookstove	Villupuram	Pregnant woman only	2018-05-05			NA	NA												NA	NA	NA					NA	2018-07-17	Yes	04:30:00	Immediately after collection	1	Yesterday evening	No	No	No	Unchecked	Unchecked	Unchecked	Unchecked	Unchecked		Yes	Inside the house, inside cooler box	08:20:00
13014	P2	India	2018-05-30	Pregnant woman only	Intervention: LPG cookstove	Villupuram	Pregnant woman only	2018-05-05			NA	NA												NA	NA	NA					NA	2018-09-01	Yes	06:00:00	Immediately after collection	1	Yesterday evening	No	No	No	Unchecked	Unchecked	Unchecked	Unchecked	Unchecked		Yes	Inside the house, inside cooler box	08:15:00
13015	BL	India	2018-06-12	Pregnant woman only	Control	Villupuram	Pregnant woman only	2018-05-05	Mother	Yes	1998-07-01	NA	Vazhapoondi	Yes	Yes	Yes	Yes	Yes	No	No	No	No	Yes	NA	NA	NA		Complete			NA	2018-06-08	Yes	06:10:00	Immediately after collection	0	Yesterday evening	No	No	No	Unchecked	Unchecked	Unchecked	Unchecked	Unchecked		Yes	Inside the house, inside cooler box	07:00:00
13015	P1	India	2018-06-12	Pregnant woman only	Control	Villupuram	Pregnant woman only	2018-05-05			NA	NA												NA	NA	NA					NA	2018-07-17	Yes	05:30:00	Immediately after collection	0	Yesterday evening	No	No	No	Unchecked	Unchecked	Unchecked	Unchecked	Unchecked		Yes	Inside the house, inside cooler box	10:00:00
13015	P2	India	2018-06-12	Pregnant woman only	Control	Villupuram	Pregnant woman only	2018-05-05			NA	NA												NA	NA	NA					NA	2018-09-11	Yes	04:30:00	Immediately after collection	0	Yesterday evening	No	No	No	Unchecked	Unchecked	Unchecked	Unchecked	Unchecked		Yes	Inside the house, inside cooler box	07:30:00
13016	BL	India	2018-06-07	Pregnant woman only	Intervention: LPG cookstove	Villupuram	Pregnant woman only	2018-05-04	Mother	Yes	1994-07-12	NA	Kattuvalavu	Yes	Yes	Yes	Yes	Yes	No	No	No	No	Yes	NA	NA	NA		Complete			NA	2018-06-05	Yes	06:10:00	Immediately after collection	0	Yesterday evening	No	No	No	Unchecked	Unchecked	Unchecked	Unchecked	Unchecked		Yes	Inside the house, inside cooler box	11:00:00
13016	P1	India	2018-06-07	Pregnant woman only	Intervention: LPG cookstove	Villupuram	Pregnant woman only	2018-05-04			NA	NA												NA	NA	NA					NA	2018-07-19	Yes	06:30:00	Immediately after collection	0	Yesterday evening	No	No	Yes	Unchecked	Unchecked	Unchecked	Unchecked	Checked	Vomiting, palpitation and dizziness	Yes	Inside the house, inside cooler box	08:45:00
13016	P2	India	2018-06-07	Pregnant woman only	Intervention: LPG cookstove	Villupuram	Pregnant woman only	2018-05-04			NA	NA												NA	NA	NA					NA	2018-08-29	Yes	06:30:00	Immediately after collection	0	Yesterday evening	No	No	No	Unchecked	Unchecked	Unchecked	Unchecked	Unchecked		Yes	Inside the house, inside cooler box	09:55:00
13017	BL	India	2018-06-07	Pregnant woman only	Intervention: LPG cookstove	Villupuram	Pregnant woman only	2018-05-04	Mother	Yes	1998-06-07	NA	Venkodu	Yes	Yes	Yes	Yes	Yes	No	No	No	No	Yes	NA	NA	NA		Complete			NA	2018-06-05	Yes	05:10:00	Immediately after collection	1	Yesterday evening	No	No	No	Unchecked	Unchecked	Unchecked	Unchecked	Unchecked		Yes	Inside the house, inside cooler box	09:25:00
13017	P1	India	2018-06-07	Pregnant woman only	Intervention: LPG cookstove	Villupuram	Pregnant woman only	2018-05-04			NA	NA												NA	NA	NA					NA	2018-07-21	Yes	05:10:00	Immediately after collection	0	Yesterday evening	No	No	No	Unchecked	Unchecked	Unchecked	Unchecked	Unchecked		Yes	Inside the house, inside cooler box	08:15:00
13017	P2	India	2018-06-07	Pregnant woman only	Intervention: LPG cookstove	Villupuram	Pregnant woman only	2018-05-04			NA	NA												NA	NA	NA					NA	2018-09-29	Yes	05:00:00	Immediately after collection	0	Yesterday evening	No	No	No	Unchecked	Unchecked	Unchecked	Unchecked	Unchecked		Yes	Inside the house, inside cooler box	09:00:00
13018	BL	India	2018-06-02	Pregnant woman only	Intervention: LPG cookstove	Villupuram	Pregnant woman only	2018-05-10	Mother	Yes	1996-01-01	NA	Vilvathi	Yes	Yes	Yes	Yes	Yes	No	No	No	No	Yes	NA	NA	NA		Complete			NA	2018-06-02	Yes	07:00:00	Immediately after collection	0	Yesterday evening	No	No	No	Unchecked	Unchecked	Unchecked	Unchecked	Unchecked		Yes	Inside the house, inside cooler box	09:40:00
13018	P1	India	2018-06-02	Pregnant woman only	Intervention: LPG cookstove	Villupuram	Pregnant woman only	2018-05-10			NA	NA												NA	NA	NA					NA	2018-07-21	Yes	05:00:00	Immediately after collection	0	Yesterday afternoon	No	No	No	Unchecked	Unchecked	Unchecked	Unchecked	Unchecked		Yes	Inside the house, inside cooler box	09:30:00
13018	P2	India	2018-06-02	Pregnant woman only	Intervention: LPG cookstove	Villupuram	Pregnant woman only	2018-05-10			NA	NA												NA	NA	NA					NA	2018-09-04	Yes	06:00:00	Immediately after collection	0	Yesterday evening	No	No	No	Unchecked	Unchecked	Unchecked	Unchecked	Unchecked		Yes	Inside the house, inside cooler box	09:00:00
13019	BL	India	2018-06-02	Pregnant woman only	Control	Villupuram	Pregnant woman only	2018-04-30	Mother	Yes	1995-01-01	NA	Dhekampattu	Yes	Yes	Yes	Yes	Yes	No	No	No	No	Yes	NA	NA	NA		Complete			NA	2018-06-02	Yes	06:00:00	Immediately after collection	1	Yesterday evening	No	No	No	Unchecked	Unchecked	Unchecked	Unchecked	Unchecked		Yes	Inside the house, inside cooler box	08:20:00
13019	P1	India	2018-06-02	Pregnant woman only	Control	Villupuram	Pregnant woman only	2018-04-30			NA	NA												NA	NA	NA					NA	2018-07-12	Yes	06:00:00	Immediately after collection	2	Yesterday evening	No	No	No	Unchecked	Unchecked	Unchecked	Unchecked	Unchecked		Yes	Inside the house, inside cooler box	09:00:00
13019	P2	India	2018-06-02	Pregnant woman only	Control	Villupuram	Pregnant woman only	2018-04-30			NA	NA												NA	NA	NA					NA	2018-08-29	Yes	06:15:00	Immediately after collection	1	Yesterday evening	No	No	No	Unchecked	Unchecked	Unchecked	Unchecked	Unchecked		Yes	Inside the house, inside cooler box	08:50:00
13020	BL	India	2018-06-07	Pregnant woman only	Intervention: LPG cookstove	Villupuram	Pregnant woman only	2018-05-04	Mother	Yes	1997-06-15	NA	Aadhipadi	Yes	Yes	Yes	Yes	Yes	No	No	No	No	Yes	NA	NA	NA		Complete			NA	2018-06-05	Yes	05:40:00	Immediately after collection	0	Yesterday evening	No	No	No	Unchecked	Unchecked	Unchecked	Unchecked	Unchecked		Yes	Inside the house, inside cooler box	07:30:00
13020	P1	India	2018-06-07	Pregnant woman only	Intervention: LPG cookstove	Villupuram	Pregnant woman only	2018-05-04			NA	NA												NA	NA	NA					NA	2018-07-26	Yes	05:30:00	Immediately after collection	0	Yesterday evening	No	Yes	No	Unchecked	Unchecked	Unchecked	Unchecked	Unchecked		Yes	Inside the house, inside cooler box	07:20:00
13020	P2	India	2018-06-07	Pregnant woman only	Intervention: LPG cookstove	Villupuram	Pregnant woman only	2018-05-04			NA	NA												NA	NA	NA					NA	2018-09-29	Yes	05:30:00	Immediately after collection	0	Yesterday evening	No	No	No	Unchecked	Unchecked	Unchecked	Unchecked	Unchecked		Yes	Inside the house, inside cooler box	10:30:00
13021	BL	India	2018-06-12	Pregnant woman only	Intervention: LPG cookstove	Villupuram	Pregnant woman only	2018-05-10	Mother	Yes	1994-01-01	NA	Kottaputhur	Yes	Yes	Yes	Yes	Yes	No	No	No	No	Yes	NA	NA	NA		Complete			NA	2018-06-08	Yes	05:30:00	Immediately after collection	0	Yesterday evening	No	No	No	Unchecked	Unchecked	Unchecked	Unchecked	Unchecked		Yes	Inside the house, inside cooler box	08:00:00
13021	P1	India	2018-06-12	Pregnant woman only	Intervention: LPG cookstove	Villupuram	Pregnant woman only	2018-05-10			NA	NA												NA	NA	NA					NA	2018-08-17	Yes	05:30:00	Immediately after collection	1	Yesterday evening	No	No	No	Unchecked	Unchecked	Unchecked	Unchecked	Unchecked		Yes	Inside the house, inside cooler box	08:50:00
13021	P2	India	2018-06-12	Pregnant woman only	Intervention: LPG cookstove	Villupuram	Pregnant woman only	2018-05-10			NA	NA												NA	NA	NA					NA	2018-09-27	Yes	05:30:00	Immediately after collection	0	Yesterday evening	No	No	No	Unchecked	Unchecked	Unchecked	Unchecked	Unchecked		Yes	Inside the house, inside cooler box	08:00:00
13022	BL	India	2018-06-14	Pregnant woman only	Intervention: LPG cookstove	Villupuram	Pregnant woman only	2018-05-31	Mother	Yes	1994-03-23	NA	SUNDAPADI	Yes	Yes	Yes	Yes	Yes	No	No	No	No	Yes	NA	NA	NA		Complete			NA	2018-06-12	Yes	06:30:00	Immediately after collection	0	Yesterday evening	No	No	No	Unchecked	Unchecked	Unchecked	Unchecked	Unchecked		Yes	Inside the house, inside cooler box	07:30:00
13022	P1	India	2018-06-14	Pregnant woman only	Intervention: LPG cookstove	Villupuram	Pregnant woman only	2018-05-31			NA	NA												NA	NA	NA					NA	2018-08-17	Yes	06:00:00	Immediately after collection	0	Yesterday evening	No	No	No	Unchecked	Unchecked	Unchecked	Unchecked	Unchecked		Yes	Inside the house, inside cooler box	07:10:00
13022	P2	India	2018-06-14	Pregnant woman only	Intervention: LPG cookstove	Villupuram	Pregnant woman only	2018-05-31			NA	NA												NA	NA	NA					NA	2018-10-09	Yes	05:30:00	Immediately after collection	0	Yesterday evening	No	No	No	Unchecked	Unchecked	Unchecked	Unchecked	Unchecked		Yes	Inside the house, inside cooler box	09:00:00
13023	BL	India	2018-06-13	Pregnant woman only	Control	Villupuram	Pregnant woman only	2018-06-06	Mother	Yes	1986-07-17	NA	Thallchathanur	Yes	Yes	Yes	Yes	Yes	No	No	No	No	Yes	NA	NA	NA		Complete			NA	2018-06-12	Yes	06:00:00	Immediately after collection	0	Yesterday evening	No	No	No	Unchecked	Unchecked	Unchecked	Unchecked	Unchecked		Yes	Inside the house, inside cooler box	09:10:00
13023	P1	India	2018-06-13	Pregnant woman only	Control	Villupuram	Pregnant woman only	2018-06-06			NA	NA												NA	NA	NA					NA	2018-08-25	Yes	06:00:00	Immediately after collection	0	Yesterday evening	No	No	No	Unchecked	Unchecked	Unchecked	Unchecked	Unchecked		Yes	Inside the house, inside cooler box	10:00:00
13023	P2	India	2018-06-13	Pregnant woman only	Control	Villupuram	Pregnant woman only	2018-06-06			NA	NA												NA	NA	NA					NA	2018-10-17	Yes	05:00:00	Immediately after collection	1	Yesterday evening	No	No	No	Unchecked	Unchecked	Unchecked	Unchecked	Unchecked		Yes	Inside the house, inside cooler box	11:00:00
13024	BL	India	2018-06-23	Pregnant woman only	Intervention: LPG cookstove	Villupuram	Pregnant woman only	2018-05-31	Mother	Yes	1991-01-01	NA	NADU MADHUR	Yes	Yes	Yes	Yes	Yes	No	No	No	No	Yes	NA	NA	NA		Complete			NA	2018-06-23	Yes	06:00:00	Immediately after collection	1	Yesterday evening	No	Yes	No	Unchecked	Unchecked	Unchecked	Unchecked	Unchecked		Yes	Inside the house, inside cooler box	08:00:00
13024	P1	India	2018-06-23	Pregnant woman only	Intervention: LPG cookstove	Villupuram	Pregnant woman only	2018-05-31			NA	NA												NA	NA	NA					NA	2018-07-24	Yes	04:10:00	Immediately after collection	0	Yesterday evening	No	No	No	Unchecked	Unchecked	Unchecked	Unchecked	Unchecked		Yes	Inside the house, inside cooler box	07:30:00
13024	P2	India	2018-06-23	Pregnant woman only	Intervention: LPG cookstove	Villupuram	Pregnant woman only	2018-05-31			NA	NA												NA	NA	NA					NA	2018-09-20	Yes	03:00:00	Immediately after collection	0	Yesterday evening	No	No	No	Unchecked	Unchecked	Unchecked	Unchecked	Unchecked		Yes	Inside the house, inside cooler box	08:45:00
13025	BL	India	2018-06-14	Pregnant woman only	Control	Villupuram	Pregnant woman only	2018-05-31	Mother	Yes	1997-03-24	NA	NADU MADHUR	Yes	Yes	Yes	Yes	Yes	No	No	No	No	Yes	NA	NA	NA		Complete			NA	2018-06-14	Yes	05:00:00	Immediately after collection	0	Yesterday evening	No	Yes	No	Unchecked	Unchecked	Unchecked	Unchecked	Unchecked		Yes	Inside the house, inside cooler box	07:10:00
13025	P1	India	2018-06-14	Pregnant woman only	Control	Villupuram	Pregnant woman only	2018-05-31			NA	NA												NA	NA	NA					NA	2018-09-20	Yes	05:00:00	Immediately after collection	0	Yesterday evening	No	No	No	Unchecked	Unchecked	Unchecked	Unchecked	Unchecked		Yes	Inside the house, inside cooler box	09:15:00
13025	P2	India	2018-06-14	Pregnant woman only	Control	Villupuram	Pregnant woman only	2018-05-31			NA	NA												NA	NA	NA					NA	2018-11-22	Yes	05:00:00	Immediately after collection	1	Yesterday evening	No	No	No	Unchecked	Unchecked	Unchecked	Unchecked	Unchecked		Yes	Inside the house, inside cooler box	09:15:00
13026	BL	India	2018-06-19	Pregnant woman only	Intervention: LPG cookstove	Villupuram	Pregnant woman only	2018-06-06	Mother	Yes	1991-12-07	NA	KURATHIKUNDRAM	Yes	Yes	Yes	Yes	Yes	No	No	No	No	Yes	NA	NA	NA		Complete			NA	2018-06-19	Yes	05:00:00	Immediately after collection	1	Yesterday evening	No	No	No	Unchecked	Unchecked	Unchecked	Unchecked	Unchecked		Yes	Inside the house, inside cooler box	10:30:00
13026	P1	India	2018-06-19	Pregnant woman only	Intervention: LPG cookstove	Villupuram	Pregnant woman only	2018-06-06			NA	NA												NA	NA	NA					NA	2018-08-14	Yes	05:10:00	Immediately after collection	1	Yesterday evening	No	No	No	Unchecked	Unchecked	Unchecked	Unchecked	Unchecked		Yes	Inside the house, inside cooler box	09:10:00
13026	P2	India	2018-06-19	Pregnant woman only	Intervention: LPG cookstove	Villupuram	Pregnant woman only	2018-06-06			NA	NA												NA	NA	NA					NA	2018-10-09	Yes	05:00:00	Immediately after collection	1	Yesterday evening	No	No	No	Unchecked	Unchecked	Unchecked	Unchecked	Unchecked		Yes	Inside the house, inside cooler box	09:45:00
13027	BL	India	2018-06-19	Pregnant woman only	Control	Villupuram	Pregnant woman only	2018-06-06	Mother	Yes	1984-04-20	NA	Melmozhipattu	Yes	Yes	Yes	Yes	Yes	No	No	No	No	Yes	NA	NA	NA		Complete			NA	2018-06-19	Yes	05:40:00	Immediately after collection	1	Yesterday evening	No	No	No	Unchecked	Unchecked	Unchecked	Unchecked	Unchecked		Yes	Inside the house, inside cooler box	08:08:00
13027	P1	India	2018-06-19	Pregnant woman only	Control	Villupuram	Pregnant woman only	2018-06-06			NA	NA												NA	NA	NA					NA	2018-08-17	Yes	05:00:00	Immediately after collection	1	Yesterday evening	No	No	No	Unchecked	Unchecked	Unchecked	Unchecked	Unchecked		Yes	Inside the house, inside cooler box	08:15:00
13027	P2	India	2018-06-19	Pregnant woman only	Control	Villupuram	Pregnant woman only	2018-06-06			NA	NA												NA	NA	NA					NA	2018-10-11	Yes	05:00:00	Immediately after collection	1	Yesterday evening	No	No	No	Unchecked	Unchecked	Unchecked	Unchecked	Unchecked		Yes	Inside the house, inside cooler box	10:00:00
13028	BL	India	2018-06-21	Pregnant woman only	Control	Villupuram	Pregnant woman only	2018-06-01	Mother	Yes	1990-01-01	NA	KIZHATHUKUZHI	Yes	Yes	Yes	Yes	Yes	No	No	No	No	Yes	NA	NA	NA		Complete			NA	2018-06-21	Yes	06:00:00	Immediately after collection	0	Yesterday evening	No	No	No	Unchecked	Unchecked	Unchecked	Unchecked	Unchecked		Yes	Inside the house, inside cooler box	08:00:00
13028	P1	India	2018-06-21	Pregnant woman only	Control	Villupuram	Pregnant woman only	2018-06-01			NA	NA												NA	NA	NA					NA	2018-08-31	Yes	06:00:00	Immediately after collection	0	Yesterday evening	No	No	No	Unchecked	Unchecked	Unchecked	Unchecked	Unchecked		Yes	Inside the house, inside cooler box	09:40:00
13028	P2	India	2018-06-21	Pregnant woman only	Control	Villupuram	Pregnant woman only	2018-06-01			NA	NA												NA	NA	NA					NA	2018-11-02	Yes	06:00:00	Immediately after collection	1	Yesterday evening	No	No	No	Unchecked	Unchecked	Unchecked	Unchecked	Unchecked		Yes	Inside the house, inside cooler box	07:30:00
13029	BL	India	2018-06-21	Pregnant woman only	Control	Villupuram	Pregnant woman only	2018-06-01	Mother	Yes	1998-01-01	NA	ARUVANKADU	Yes	Yes	Yes	Yes	Yes	No	No	No	No	Yes	NA	NA	NA		Complete			NA	2018-06-21	Yes	05:30:00	Immediately after collection	0	Yesterday evening	No	No	No	Unchecked	Unchecked	Unchecked	Unchecked	Unchecked		Yes	Inside the house, inside cooler box	09:00:00
13029	P1	India	2018-06-21	Pregnant woman only	Control	Villupuram	Pregnant woman only	2018-06-01			NA	NA												NA	NA	NA					NA	2018-08-31	Yes	05:15:00	Immediately after collection	1	Yesterday evening	No	No	No	Unchecked	Unchecked	Unchecked	Unchecked	Unchecked		Yes	Inside the house, inside cooler box	08:10:00
13029	P2	India	2018-06-21	Pregnant woman only	Control	Villupuram	Pregnant woman only	2018-06-01			NA	NA												NA	NA	NA					NA	2018-10-30	Yes	06:30:00	Immediately after collection	1	Yesterday evening	No	No	No	Unchecked	Unchecked	Unchecked	Unchecked	Unchecked		Yes	Inside the house, inside cooler box	08:50:00
13030	BL	India	2018-06-23	Pregnant woman only	Control	Villupuram	Pregnant woman only	2018-06-01	Mother	Yes	1996-06-05	NA	ECHANKADU	Yes	Yes	Yes	Yes	Yes	No	No	No	No	Yes	NA	NA	NA		Complete			NA	2018-06-23	Yes	06:30:00	Immediately after collection	0	Yesterday evening	No	No	No	Unchecked	Unchecked	Unchecked	Unchecked	Unchecked		Yes	Inside the house, inside cooler box	09:30:00
13030	P1	India	2018-06-23	Pregnant woman only	Control	Villupuram	Pregnant woman only	2018-06-01			NA	NA												NA	NA	NA					NA	2018-08-23	Yes	06:22:00	Immediately after collection	1	Yesterday evening	No	No	No	Unchecked	Unchecked	Unchecked	Unchecked	Unchecked		Yes	Inside the house, inside cooler box	08:25:00
13030	P2	India	2018-06-23	Pregnant woman only	Control	Villupuram	Pregnant woman only	2018-06-01			NA	NA												NA	NA	NA					NA	2018-10-11	Yes	06:00:00	Immediately after collection	0	Yesterday evening	No	No	No	Unchecked	Unchecked	Unchecked	Unchecked	Unchecked		Yes	Inside the house, inside cooler box	07:50:00
13031	BL	India	2018-06-26	Pregnant woman only	Control	Villupuram	Pregnant woman only	2018-06-14	Mother	Yes	1999-07-29	NA	Aruvankadu	Yes	Yes	Yes	Yes	Yes	No	No	No	No	Yes	NA	NA	NA		Complete			NA	2018-06-26	Yes	06:00:00	Immediately after collection	1	Yesterday evening	No	No	No	Unchecked	Unchecked	Unchecked	Unchecked	Unchecked		Yes	Inside the house, inside cooler box	07:55:00
13031	P1	India	2018-06-26	Pregnant woman only	Control	Villupuram	Pregnant woman only	2018-06-14			NA	NA												NA	NA	NA					NA	2018-09-06	Yes	06:00:00	Immediately after collection	0	Yesterday evening	No	No	No	Unchecked	Unchecked	Unchecked	Unchecked	Unchecked		Yes	Inside the house, inside cooler box	10:10:00
13032	BL	India	2018-06-23	Pregnant woman only	Intervention: LPG cookstove	Villupuram	Pregnant woman only	2018-06-14	Mother	Yes	1991-02-10	NA	Aruvankadu	Yes	Yes	Yes	Yes	Yes	No	No	No	No	Yes	NA	NA	NA		Complete			NA	2018-06-23	Yes	06:00:00	Immediately after collection	1	Yesterday evening	No	No	No	Unchecked	Unchecked	Unchecked	Unchecked	Unchecked		Yes	Inside the house, inside cooler box	10:10:00
13032	P1	India	2018-06-23	Pregnant woman only	Intervention: LPG cookstove	Villupuram	Pregnant woman only	2018-06-14			NA	NA												NA	NA	NA					NA	2018-08-17	Yes	06:00:00	Immediately after collection	0	Yesterday evening	No	No	No	Unchecked	Unchecked	Unchecked	Unchecked	Unchecked		Yes	Inside the house, inside cooler box	10:00:00
13032	P2	India	2018-06-23	Pregnant woman only	Intervention: LPG cookstove	Villupuram	Pregnant woman only	2018-06-14			NA	NA												NA	NA	NA					NA	2018-10-11	Yes	05:30:00	Immediately after collection	1	Yesterday evening	No	No	No	Unchecked	Unchecked	Unchecked	Unchecked	Unchecked		Yes	Inside the house, inside cooler box	09:00:00
13033	BL	India	2018-07-04	Pregnant woman only	Control	Villupuram	Pregnant woman only	2018-06-13	Mother	Yes	1992-05-12	NA	Pudhukuttai	Yes	Yes	Yes	Yes	Yes	No	No	No	No	Yes	NA	NA	NA		Complete			NA	2018-07-04	Yes	05:30:00	Immediately after collection	0	Yesterday evening	No	No	No	Unchecked	Unchecked	Unchecked	Unchecked	Unchecked		Yes	Inside the house, inside cooler box	07:00:00
13033	P1	India	2018-07-04	Pregnant woman only	Control	Villupuram	Pregnant woman only	2018-06-13			NA	NA												NA	NA	NA					NA	2018-10-09	Yes	05:00:00	Immediately after collection	2	Yesterday evening	No	No	No	Unchecked	Unchecked	Unchecked	Unchecked	Unchecked		Yes	Inside the house, inside cooler box	07:00:00
13034	BL	India	2018-07-04	Pregnant woman only	Intervention: LPG cookstove	Villupuram	Pregnant woman only	2018-06-13	Mother	Yes	1999-09-09	NA	Mattaparai	Yes	Yes	Yes	Yes	Yes	No	No	No	No	Yes	NA	NA	NA		Complete			NA	2018-07-04	Yes	05:30:00	Immediately after collection	1	Yesterday evening	No	No	No	Unchecked	Unchecked	Unchecked	Unchecked	Unchecked		Yes	Inside the house, inside cooler box	08:05:00
13035	BL	India	2018-07-07	Pregnant woman only	Control	Villupuram	Pregnant woman only	2018-06-15	Mother	Yes	1998-06-06	NA	Kaviyam	Yes	Yes	Yes	Yes	Yes	No	No	No	No	Yes	NA	NA	NA		Complete			NA	2018-07-07	Yes	07:00:00	Immediately after collection	0	Yesterday evening	No	No	No	Unchecked	Unchecked	Unchecked	Unchecked	Unchecked		Yes	Inside the house, inside cooler box	08:25:00
13035	P1	India	2018-07-07	Pregnant woman only	Control	Villupuram	Pregnant woman only	2018-06-15			NA	NA												NA	NA	NA					NA	2018-08-17	Yes	06:00:00	Immediately after collection	0	Yesterday evening	No	No	No	Unchecked	Unchecked	Unchecked	Unchecked	Unchecked		Yes	Inside the house, inside cooler box	08:20:00
13036	BL	India	2018-08-04	Pregnant woman only	Intervention: LPG cookstove	Villupuram	Pregnant woman only	2018-07-20	Mother	Yes	1999-05-01	NA	Thazhkendikal	Yes	Yes	Yes	Yes	Yes	No	No	No	No	Yes	NA	NA	NA		Complete			NA	2018-07-31	Yes	05:00:00	Immediately after collection	0	Yesterday evening	No	No	No	Unchecked	Unchecked	Unchecked	Unchecked	Unchecked		Yes	Inside the house, inside cooler box	08:20:00
13036	P1	India	2018-08-04	Pregnant woman only	Intervention: LPG cookstove	Villupuram	Pregnant woman only	2018-07-20			NA	NA												NA	NA	NA					NA	2018-11-20	Yes	05:00:00	Immediately after collection	0	Yesterday evening	No	No	No	Unchecked	Unchecked	Unchecked	Unchecked	Unchecked		Yes	Inside the house, inside cooler box	11:00:00
13036	P2	India	2018-08-04	Pregnant woman only	Intervention: LPG cookstove	Villupuram	Pregnant woman only	2018-07-20			NA	NA												NA	NA	NA					NA	2019-01-08	Yes	06:00:00	Immediately after collection	1	Yesterday evening	No	No	No	Unchecked	Unchecked	Unchecked	Unchecked	Unchecked		Yes	Inside the house, inside cooler box	08:30:00
13037	BL	India	2018-08-04	Pregnant woman only	Intervention: LPG cookstove	Villupuram	Pregnant woman only	2018-07-20	Mother	Yes	1995-03-05	NA	Vellimalai pattaraikottai	Yes	Yes	Yes	Yes	Yes	No	No	No	No	Yes	NA	NA	NA		Complete			NA	2018-07-31	Yes	05:30:00	Immediately after collection	1	Yesterday evening	No	No	No	Unchecked	Unchecked	Unchecked	Unchecked	Unchecked		Yes	Inside the house, inside cooler box	07:23:00
13037	P1	India	2018-08-04	Pregnant woman only	Intervention: LPG cookstove	Villupuram	Pregnant woman only	2018-07-20			NA	NA												NA	NA	NA					NA	2018-09-21	Yes	05:50:00	Immediately after collection	0	Yesterday evening	No	No	No	Unchecked	Unchecked	Unchecked	Unchecked	Unchecked		Yes	Inside the house, inside cooler box	08:30:00
13037	P2	India	2018-08-04	Pregnant woman only	Intervention: LPG cookstove	Villupuram	Pregnant woman only	2018-07-20			NA	NA												NA	NA	NA					NA	2018-11-22	Yes	11:40:00	Immediately after collection	1	This morning	No	No	No	Unchecked	Unchecked	Unchecked	Unchecked	Unchecked		Yes	Inside the house, inside cooler box	11:40:00
13038	BL	India	2018-08-02	Pregnant woman only	Intervention: LPG cookstove	Villupuram	Pregnant woman only	2018-07-20	Mother	Yes	1993-01-01	NA	Thazhvellar	Yes	Yes	Yes	Yes	Yes	No	No	No	No	Yes	NA	NA	NA		Complete			NA	2018-08-02	Yes	06:00:00	Immediately after collection	0	Yesterday evening	No	No	No	Unchecked	Unchecked	Unchecked	Unchecked	Unchecked		Yes	Inside the house, inside cooler box	07:20:00
13038	P1	India	2018-08-02	Pregnant woman only	Intervention: LPG cookstove	Villupuram	Pregnant woman only	2018-07-20			NA	NA												NA	NA	NA					NA	2018-10-12	Yes	06:00:00	Immediately after collection	0	Yesterday evening	No	No	No	Unchecked	Unchecked	Unchecked	Unchecked	Unchecked		Yes	Inside the house, inside cooler box	09:30:00
13038	P2	India	2018-08-02	Pregnant woman only	Intervention: LPG cookstove	Villupuram	Pregnant woman only	2018-07-20			NA	NA												NA	NA	NA					NA	2018-11-28	Yes	06:00:00	Immediately after collection	0	Yesterday evening	No	No	No	Unchecked	Unchecked	Unchecked	Unchecked	Unchecked		Yes	Inside the house, inside cooler box	09:30:00
13039	BL	India	2018-08-02	Pregnant woman only	Intervention: LPG cookstove	Villupuram	Pregnant woman only	2018-07-20	Mother	Yes	2000-05-22	NA	Thazhvellar	Yes	Yes	Yes	Yes	Yes	No	No	No	No	Yes	NA	NA	NA		Complete			NA	2018-08-02	Yes	06:00:00	Immediately after collection	0	Yesterday evening	No	No	No	Unchecked	Unchecked	Unchecked	Unchecked	Unchecked		Yes	Inside the house, inside cooler box	08:42:00
13039	P1	India	2018-08-02	Pregnant woman only	Intervention: LPG cookstove	Villupuram	Pregnant woman only	2018-07-20			NA	NA												NA	NA	NA					NA	2018-09-27	Yes	06:10:00	Immediately after collection	0	Yesterday evening	No	No	No	Unchecked	Unchecked	Unchecked	Unchecked	Unchecked		Yes	Inside the house, inside cooler box	07:10:00
13039	P2	India	2018-08-02	Pregnant woman only	Intervention: LPG cookstove	Villupuram	Pregnant woman only	2018-07-20			NA	NA												NA	NA	NA					NA	2018-12-06	Yes	05:30:00	Immediately after collection	0	Yesterday evening	No	No	No	Unchecked	Unchecked	Unchecked	Unchecked	Unchecked		Yes	Inside the house, inside cooler box	10:00:00
13040	BL	India	2018-08-16	Pregnant woman only	Intervention: LPG cookstove	Villupuram	Pregnant woman only	2018-07-20	Mother	Yes	1990-10-06	NA	Mundiyur	Yes	Yes	Yes	Yes	Yes	No	No	No	No	Yes	NA	NA	NA		Complete			NA	2018-08-14	Yes	05:00:00	Immediately after collection	0	Yesterday evening	No	No	No	Unchecked	Unchecked	Unchecked	Unchecked	Unchecked		Yes	Inside the house, inside cooler box	08:08:00
13040	P1	India	2018-08-16	Pregnant woman only	Intervention: LPG cookstove	Villupuram	Pregnant woman only	2018-07-20			NA	NA												NA	NA	NA					NA	2018-11-20	Yes	05:00:00	Immediately after collection	0	Yesterday evening	No	No	No	Unchecked	Unchecked	Unchecked	Unchecked	Unchecked		Yes	Inside the house, inside cooler box	10:00:00
13040	P2	India	2018-08-16	Pregnant woman only	Intervention: LPG cookstove	Villupuram	Pregnant woman only	2018-07-20			NA	NA												NA	NA	NA					NA	2019-01-10	Yes	06:00:00	Immediately after collection	0	Yesterday evening	No	No	No	Unchecked	Unchecked	Unchecked	Unchecked	Unchecked		Yes	Inside the house, inside cooler box	08:05:00
13041	BL	India	2018-08-14	Pregnant woman only	Intervention: LPG cookstove	Villupuram	Pregnant woman only	2018-08-01	Mother	Yes	1998-06-20	NA	Kannur	Yes	Yes	Yes	Yes	Yes	No	No	No	No	Yes	NA	NA	NA		Complete			NA	2018-08-11	Yes	06:00:00	Immediately after collection	0	Yesterday evening	No	No	No	Unchecked	Unchecked	Unchecked	Unchecked	Unchecked		Yes	Inside the house, inside cooler box	08:15:00
13041	P1	India	2018-08-14	Pregnant woman only	Intervention: LPG cookstove	Villupuram	Pregnant woman only	2018-08-01			NA	NA												NA	NA	NA					NA	2018-10-24	Yes	06:00:00	Immediately after collection	0	Yesterday evening	No	No	No	Unchecked	Unchecked	Unchecked	Unchecked	Unchecked		Yes	Inside the house, inside cooler box	09:10:00
13041	P2	India	2018-08-14	Pregnant woman only	Intervention: LPG cookstove	Villupuram	Pregnant woman only	2018-08-01			NA	NA												NA	NA	NA					NA	2018-12-11	Yes	06:00:00	Immediately after collection	0	Yesterday evening	No	No	No	Unchecked	Unchecked	Unchecked	Unchecked	Unchecked		Yes	Inside the house, inside cooler box	11:05:00
13042	BL	India	2018-08-15	Pregnant woman only	Control	Villupuram	Pregnant woman only	2018-07-31	Mother	Yes	1993-07-08	NA	Kannur	Yes	Yes	Yes	Yes	Yes	No	No	No	No	Yes	NA	NA	NA		Complete			NA	2018-08-11	Yes	09:00:00	Immediately after collection	1	Yesterday evening	No	No	No	Unchecked	Unchecked	Unchecked	Unchecked	Unchecked		Yes	Inside the house, inside cooler box	09:45:00
13042	P1	India	2018-08-15	Pregnant woman only	Control	Villupuram	Pregnant woman only	2018-07-31			NA	NA												NA	NA	NA					NA	2018-10-24	Yes	06:00:00	Immediately after collection	1	Yesterday evening	No	No	No	Unchecked	Unchecked	Unchecked	Unchecked	Unchecked		Yes	Inside the house, inside cooler box	08:50:00
13042	P2	India	2018-08-15	Pregnant woman only	Control	Villupuram	Pregnant woman only	2018-07-31			NA	NA												NA	NA	NA					NA	2018-12-11	Yes	06:00:00	Immediately after collection	1	Yesterday evening	No	No	Yes	Unchecked	Checked	Unchecked	Unchecked	Unchecked		Yes	Inside the house, inside cooler box	10:45:00
13043	BL	India	2018-08-14	Pregnant woman only	Control	Villupuram	Pregnant woman only	2018-07-31	Mother	Yes	1998-10-03	NA	Kannur	Yes	Yes	Yes	Yes	Yes	No	No	No	No	Yes	NA	NA	NA		Complete			NA	2018-08-11	Yes	06:15:00	Immediately after collection	1	Yesterday evening	No	No	No	Unchecked	Unchecked	Unchecked	Unchecked	Unchecked		Yes	Inside the house, inside cooler box	09:00:00
13043	P1	India	2018-08-14	Pregnant woman only	Control	Villupuram	Pregnant woman only	2018-07-31			NA	NA												NA	NA	NA					NA	2018-10-24	Yes	06:00:00	Immediately after collection	0	Yesterday evening	No	No	Yes	Unchecked	Checked	Unchecked	Unchecked	Unchecked		Yes	Inside the house, inside cooler box	08:20:00
13043	P2	India	2018-08-14	Pregnant woman only	Control	Villupuram	Pregnant woman only	2018-07-31			NA	NA												NA	NA	NA					NA	2018-12-01	Yes	07:00:00	Immediately after collection	1	Yesterday evening	No	No	No	Unchecked	Unchecked	Unchecked	Unchecked	Unchecked		Yes	Inside the house, inside cooler box	08:40:00
13044	BL	India	2018-08-11	Pregnant woman only	Control	Villupuram	Pregnant woman only	2018-08-02	Mother	Yes	1995-05-01	NA	Thazh madur	Yes	Yes	Yes	Yes	Yes	No	No	No	No	Yes	NA	NA	NA		Complete			NA	2018-08-10	Yes	05:20:00	Immediately after collection	0	Yesterday evening	No	No	No	Unchecked	Unchecked	Unchecked	Unchecked	Unchecked		Yes	Inside the house, inside cooler box	07:30:00
13044	P1	India	2018-08-11	Pregnant woman only	Control	Villupuram	Pregnant woman only	2018-08-02			NA	NA												NA	NA	NA					NA	2018-10-17	Yes	05:00:00	Immediately after collection	1	Yesterday evening	No	No	No	Unchecked	Unchecked	Unchecked	Unchecked	Unchecked		Yes	Inside the house, inside cooler box	10:00:00
13044	P2	India	2018-08-11	Pregnant woman only	Control	Villupuram	Pregnant woman only	2018-08-02			NA	NA												NA	NA	NA					NA	2019-01-03	Yes	05:00:00	Immediately after collection	0	Yesterday evening	No	No	No	Unchecked	Unchecked	Unchecked	Unchecked	Unchecked		Yes	Inside the house, inside cooler box	07:00:00
13045	BL	India	2018-08-11	Pregnant woman only	Intervention: LPG cookstove	Villupuram	Pregnant woman only	2018-08-02	Mother	Yes	1998-03-20	NA	Thazh mathur	Yes	Yes	Yes	Yes	Yes	No	No	No	No	Yes	NA	NA	NA		Complete			NA	2018-08-10	Yes	05:35:00	Immediately after collection	0	Yesterday evening	No	No	No	Unchecked	Unchecked	Unchecked	Unchecked	Unchecked		Yes	Inside the house, inside cooler box	08:25:00
13045	P1	India	2018-08-11	Pregnant woman only	Intervention: LPG cookstove	Villupuram	Pregnant woman only	2018-08-02			NA	NA												NA	NA	NA					NA	2018-10-12	Yes	05:45:00	Immediately after collection	1	Yesterday evening	No	No	No	Unchecked	Unchecked	Unchecked	Unchecked	Unchecked		Yes	Inside the house, inside cooler box	07:45:00
13045	P2	India	2018-08-11	Pregnant woman only	Intervention: LPG cookstove	Villupuram	Pregnant woman only	2018-08-02			NA	NA												NA	NA	NA					NA	2019-01-03	Yes	05:50:00	Immediately after collection	1	Yesterday evening	No	No	No	Unchecked	Unchecked	Unchecked	Unchecked	Unchecked		Yes	Inside the house, inside cooler box	06:50:00
13046	BL	India	2018-08-09	Pregnant woman only	Intervention: LPG cookstove	Villupuram	Pregnant woman only	2018-08-01	Mother	Yes	1993-03-14	NA	Kottaputhur	Yes	Yes	Yes	Yes	Yes	No	No	No	No	Yes	NA	NA	NA		Complete			NA	2018-08-08	Yes	04:30:00	Immediately after collection	0	Yesterday evening	No	No	No	Unchecked	Unchecked	Unchecked	Unchecked	Unchecked		Yes	Inside the house, inside cooler box	07:30:00
13046	P1	India	2018-08-09	Pregnant woman only	Intervention: LPG cookstove	Villupuram	Pregnant woman only	2018-08-01			NA	NA												NA	NA	NA					NA	2018-10-27	Yes	05:00:00	Immediately after collection	0	Yesterday evening	No	No	No	Unchecked	Unchecked	Unchecked	Unchecked	Unchecked		Yes	Inside the house, inside cooler box	08:00:00
13046	P2	India	2018-08-09	Pregnant woman only	Intervention: LPG cookstove	Villupuram	Pregnant woman only	2018-08-01			NA	NA												NA	NA	NA					NA	2019-01-08	Yes	05:30:00	Immediately after collection	1	Yesterday evening	No	No	No	Unchecked	Unchecked	Unchecked	Unchecked	Unchecked		Yes	Inside the house, inside cooler box	10:00:00
13047	BL	India	2018-08-09	Pregnant woman only	Control	Villupuram	Pregnant woman only	2018-08-02	Mother	Yes	1992-01-01	NA	Kottaputhur	Yes	Yes	Yes	Yes	Yes	No	No	No	No	Yes	NA	NA	NA		Complete			NA	2018-08-08	Yes	06:00:00	Immediately after collection	0	Yesterday evening	No	No	No	Unchecked	Unchecked	Unchecked	Unchecked	Unchecked		Yes	Inside the house, inside cooler box	08:30:00
13047	P2	India	2018-08-09	Pregnant woman only	Control	Villupuram	Pregnant woman only	2018-08-02			NA	NA												NA	NA	NA					NA	2018-12-22	Yes	06:00:00	Immediately after collection	0	Yesterday evening	No	No	No	Unchecked	Unchecked	Unchecked	Unchecked	Unchecked		Yes	Inside the house, inside cooler box	07:00:00
13048	BL	India	2018-08-30	Pregnant woman only	Control	Villupuram	Pregnant woman only	2018-08-09	Mother	Yes	1990-07-01	NA	ALANUR	Yes	Yes	Yes	Yes	Yes	No	No	No	No	Yes	NA	NA	NA		Complete			NA	2018-08-21	Yes	06:00:00	Immediately after collection	0	Yesterday evening	No	No	No	Unchecked	Unchecked	Unchecked	Unchecked	Unchecked		Yes	Inside the house, inside cooler box	07:45:00
13048	P1	India	2018-08-30	Pregnant woman only	Control	Villupuram	Pregnant woman only	2018-08-09			NA	NA												NA	NA	NA					NA	2018-10-03	Yes	06:00:00	Immediately after collection	0	Yesterday evening	No	No	No	Unchecked	Unchecked	Unchecked	Unchecked	Unchecked		Yes	Inside the house, inside cooler box	08:00:00
13048	P2	India	2018-08-30	Pregnant woman only	Control	Villupuram	Pregnant woman only	2018-08-09			NA	NA												NA	NA	NA					NA	2018-11-27	Yes	06:00:00	Immediately after collection	0	Yesterday evening	No	No	No	Unchecked	Unchecked	Unchecked	Unchecked	Unchecked		Yes	Inside the house, inside cooler box	09:30:00
13049	BL	India	2018-08-25	Pregnant woman only	Control	Villupuram	Pregnant woman only	2018-08-07	Mother	Yes	1989-10-10	NA	Kannimathuvalavu	Yes	Yes	Yes	Yes	Yes	No	No	No	No	Yes	NA	NA	NA		Complete			NA	2018-08-25	Yes	06:00:00	Immediately after collection	0	Yesterday evening	No	No	No	Unchecked	Unchecked	Unchecked	Unchecked	Unchecked		Yes	Inside the house, inside cooler box	09:00:00
13049	P1	India	2018-08-25	Pregnant woman only	Control	Villupuram	Pregnant woman only	2018-08-07			NA	NA												NA	NA	NA					NA	2018-09-21	Yes	06:00:00	Immediately after collection	0	Yesterday evening	No	No	No	Unchecked	Unchecked	Unchecked	Unchecked	Unchecked		Yes	Inside the house, inside cooler box	07:30:00
13049	P2	India	2018-08-25	Pregnant woman only	Control	Villupuram	Pregnant woman only	2018-08-07			NA	NA												NA	NA	NA					NA	2018-11-22	Yes	06:30:00	Immediately after collection	0	Yesterday evening	No	No	No	Unchecked	Unchecked	Unchecked	Unchecked	Unchecked		Yes	Inside the house, inside cooler box	10:30:00
13050	BL	India	2018-08-31	Pregnant woman only	Control	Villupuram	Pregnant woman only	2018-08-13	Mother	Yes	1998-01-01	NA	Echankadu	Yes	Yes	Yes	Yes	Yes	No	No	No	No	Yes	NA	NA	NA		Complete			NA	2018-08-31	Yes	05:30:00	Immediately after collection	0	Yesterday evening	No	No	No	Unchecked	Unchecked	Unchecked	Unchecked	Unchecked		Yes	Inside the house, inside cooler box	08:55:00
13050	P1	India	2018-08-31	Pregnant woman only	Control	Villupuram	Pregnant woman only	2018-08-13			NA	NA												NA	NA	NA					NA	2018-11-28	Yes	05:10:00	Immediately after collection	0	Yesterday evening	No	No	No	Unchecked	Unchecked	Unchecked	Unchecked	Unchecked		Yes	Inside the house, inside cooler box	08:00:00
13050	P2	India	2018-08-31	Pregnant woman only	Control	Villupuram	Pregnant woman only	2018-08-13			NA	NA												NA	NA	NA					NA	2019-01-31	Yes	06:00:00	Immediately after collection	1	Yesterday evening	No	No	No	Unchecked	Unchecked	Unchecked	Unchecked	Unchecked		Yes	Inside the house, inside cooler box	10:20:00
13051	BL	India	2018-08-29	Pregnant woman only	Control	Villupuram	Pregnant woman only	2018-08-13	Mother	Yes	1997-07-14	NA	Aravakadu	Yes	Yes	Yes	Yes	Yes	No	No	No	No	Yes	NA	NA	NA		Complete			NA	2018-08-23	Yes	06:00:00	Immediately after collection	0	Yesterday evening	No	No	No	Unchecked	Unchecked	Unchecked	Unchecked	Unchecked		Yes	Inside the house, inside cooler box	09:15:00
13051	P1	India	2018-08-29	Pregnant woman only	Control	Villupuram	Pregnant woman only	2018-08-13			NA	NA												NA	NA	NA					NA	2018-10-30	Yes	05:00:00	Immediately after collection	0	Yesterday evening	No	No	No	Unchecked	Unchecked	Unchecked	Unchecked	Unchecked		Yes	Inside the house, inside cooler box	08:30:00
13051	P2	India	2018-08-29	Pregnant woman only	Control	Villupuram	Pregnant woman only	2018-08-13			NA	NA												NA	NA	NA					NA	2018-12-18	Yes	06:00:00	Immediately after collection	2	Yesterday evening	No	No	No	Unchecked	Unchecked	Unchecked	Unchecked	Unchecked		Yes	Inside the house, inside cooler box	09:00:00
13052	BL	India	2018-08-29	Pregnant woman only	Intervention: LPG cookstove	Villupuram	Pregnant woman only	2018-08-13	Mother	Yes	1996-01-01	NA	Maniyarpalayam	Yes	Yes	Yes	Yes	Yes	No	No	No	No	Yes	NA	NA	NA		Complete			NA	2018-08-23	Yes	05:00:00	Immediately after collection	0	Yesterday evening	No	No	No	Unchecked	Unchecked	Unchecked	Unchecked	Unchecked		Yes	Inside the house, inside cooler box	07:45:00
13052	P1	India	2018-08-29	Pregnant woman only	Intervention: LPG cookstove	Villupuram	Pregnant woman only	2018-08-13			NA	NA												NA	NA	NA					NA	2018-10-30	Yes	06:00:00	Immediately after collection	0	Yesterday evening	No	No	No	Unchecked	Unchecked	Unchecked	Unchecked	Unchecked		Yes	Inside the house, inside cooler box	07:45:00
13052	P2	India	2018-08-29	Pregnant woman only	Intervention: LPG cookstove	Villupuram	Pregnant woman only	2018-08-13			NA	NA												NA	NA	NA					NA	2018-12-18	Yes	06:00:00	Immediately after collection	1	Yesterday evening	No	No	No	Unchecked	Unchecked	Unchecked	Unchecked	Unchecked		Yes	Inside the house, inside cooler box	09:00:00
13053	BL	India	2018-08-25	Pregnant woman only	Intervention: LPG cookstove	Villupuram	Pregnant woman only	2018-08-17	Mother	Yes	1987-01-01	NA	Thazhdevanur	Yes	Yes	Yes	Yes	Yes	No	No	No	No	Yes	NA	NA	NA		Complete			NA	2018-08-25	Yes	05:00:00	Immediately after collection	1	Yesterday evening	No	No	No	Unchecked	Unchecked	Unchecked	Unchecked	Unchecked		Yes	Inside the house, inside cooler box	07:45:00
13053	P1	India	2018-08-25	Pregnant woman only	Intervention: LPG cookstove	Villupuram	Pregnant woman only	2018-08-17			NA	NA												NA	NA	NA					NA	2018-11-16	Yes	06:00:00	Immediately after collection	0	Yesterday evening	No	No	No	Unchecked	Unchecked	Unchecked	Unchecked	Unchecked		Yes	Inside the house, inside cooler box	08:00:00
13053	P2	India	2018-08-25	Pregnant woman only	Intervention: LPG cookstove	Villupuram	Pregnant woman only	2018-08-17			NA	NA												NA	NA	NA					NA	2019-01-10	Yes	06:00:00	Immediately after collection	0	Yesterday evening	No	No	No	Unchecked	Unchecked	Unchecked	Unchecked	Unchecked		Yes	Inside the house, inside cooler box	09:40:00
13054	BL	India	2018-08-30	Pregnant woman only	Control	Villupuram	Pregnant woman only	2018-08-14	Mother	Yes	1990-01-10	NA	Alanur	Yes	Yes	Yes	Yes	Yes	No	No	No	No	Yes	NA	NA	NA		Complete			NA	2018-08-30	Yes	06:00:00	Immediately after collection	0	Yesterday evening	No	No	No	Unchecked	Unchecked	Unchecked	Unchecked	Unchecked		Yes	Inside the house, inside cooler box	08:40:00
13054	P1	India	2018-08-30	Pregnant woman only	Control	Villupuram	Pregnant woman only	2018-08-14			NA	NA												NA	NA	NA					NA	2018-11-01	Yes	05:30:00	Immediately after collection	0	Yesterday evening	No	No	No	Unchecked	Unchecked	Unchecked	Unchecked	Unchecked		Yes	Inside the house, inside cooler box	09:50:00
13054	P2	India	2018-08-30	Pregnant woman only	Control	Villupuram	Pregnant woman only	2018-08-14			NA	NA												NA	NA	NA					NA	2018-12-29	Yes	06:00:00	Immediately after collection	0	Yesterday evening	No	No	Yes	Unchecked	Checked	Unchecked	Unchecked	Unchecked		Yes	Inside the house, inside cooler box	09:40:00
13055	BL	India	2018-08-30	Pregnant woman only	Control	Villupuram	Pregnant woman only	2018-08-14	Mother	Yes	2000-06-30	NA	Serapattu	Yes	Yes	Yes	Yes	Yes	No	No	No	No	Yes	NA	NA	NA		Complete			NA	2018-08-30	Yes	05:45:00	Immediately after collection	0	Yesterday evening	No	No	No	Unchecked	Unchecked	Unchecked	Unchecked	Unchecked		Yes	Inside the house, inside cooler box	09:10:00
13055	P1	India	2018-08-30	Pregnant woman only	Control	Villupuram	Pregnant woman only	2018-08-14			NA	NA												NA	NA	NA					NA	2018-10-16	Yes	06:00:00	Immediately after collection	0	Yesterday evening	No	No	No	Unchecked	Unchecked	Unchecked	Unchecked	Unchecked		Yes	Inside the house, inside cooler box	09:45:00
13055	P2	India	2018-08-30	Pregnant woman only	Control	Villupuram	Pregnant woman only	2018-08-14			NA	NA												NA	NA	NA					NA	2018-12-20	Yes	05:30:00	Immediately after collection	0	Yesterday evening	No	No	No	Unchecked	Unchecked	Unchecked	Unchecked	Unchecked		Yes	Inside the house, inside cooler box	06:00:00
13056	BL	India	2018-08-30	Pregnant woman only	Control	Villupuram	Pregnant woman only	2018-08-14	Mother	Yes	2000-05-15	NA	Kilakadu	Yes	Yes	Yes	Yes	Yes	No	No	No	No	Yes	NA	NA	NA		Complete			NA	2018-08-30	Yes	06:00:00	Immediately after collection	1	Yesterday evening	No	No	No	Unchecked	Unchecked	Unchecked	Unchecked	Unchecked		Yes	Inside the house, inside cooler box	08:00:00
13056	P1	India	2018-08-30	Pregnant woman only	Control	Villupuram	Pregnant woman only	2018-08-14			NA	NA												NA	NA	NA					NA	2018-11-09	Yes	05:30:00	Immediately after collection	0	Yesterday evening	No	No	No	Unchecked	Unchecked	Unchecked	Unchecked	Unchecked		Yes	Inside the house, inside cooler box	09:30:00
13056	P2	India	2018-08-30	Pregnant woman only	Control	Villupuram	Pregnant woman only	2018-08-14			NA	NA												NA	NA	NA					NA	2019-01-12	Yes	06:00:00	Immediately after collection	0	Yesterday evening	No	No	No	Unchecked	Unchecked	Unchecked	Unchecked	Unchecked		Yes	Inside the house, inside cooler box	08:15:00
13057	BL	India	2018-09-07	Pregnant woman only	Control	Villupuram	Pregnant woman only	2018-08-18	Mother	Yes	1995-04-13	NA	Kurathikundram	Yes	Yes	Yes	Yes	Yes	No	No	No	No	Yes	NA	NA	NA		Complete			NA	2018-09-05	Yes	07:00:00	Immediately after collection	1	Yesterday evening	Yes	No	No	Unchecked	Unchecked	Unchecked	Unchecked	Unchecked		Yes	Inside the house, inside cooler box	09:00:00
13057	P1	India	2018-09-07	Pregnant woman only	Control	Villupuram	Pregnant woman only	2018-08-18			NA	NA												NA	NA	NA					NA	2018-11-20	Yes	06:30:00	Immediately after collection	0	Yesterday evening	No	No	No	Unchecked	Unchecked	Unchecked	Unchecked	Unchecked		Yes	Inside the house, inside cooler box	07:30:00
13057	P2	India	2018-09-07	Pregnant woman only	Control	Villupuram	Pregnant woman only	2018-08-18			NA	NA												NA	NA	NA					NA	2019-01-08	Yes	07:00:00	Immediately after collection	1	Yesterday evening	No	No	No	Unchecked	Unchecked	Unchecked	Unchecked	Unchecked		Yes	Inside the house, inside cooler box	07:45:00
13059	BL	India	2018-09-18	Pregnant woman only	Intervention: LPG cookstove	Villupuram	Pregnant woman only	2018-09-07	Mother	Yes	1992-11-11	NA	Thazhthoradipattu	Yes	Yes	Yes	Yes	Yes	No	No	No	No	Yes	NA	NA	NA		Complete			NA	2018-09-14	Yes	04:00:00	Immediately after collection	0	Yesterday evening	No	No	No	Unchecked	Unchecked	Unchecked	Unchecked	Unchecked		Yes	Inside the house, inside cooler box	08:15:00
13059	P1	India	2018-09-18	Pregnant woman only	Intervention: LPG cookstove	Villupuram	Pregnant woman only	2018-09-07			NA	NA												NA	NA	NA					NA	2018-12-06	Yes	05:30:00	Immediately after collection	1	Yesterday evening	No	No	No	Unchecked	Unchecked	Unchecked	Unchecked	Unchecked		Yes	Inside the house, inside cooler box	07:40:00
13059	P2	India	2018-09-18	Pregnant woman only	Intervention: LPG cookstove	Villupuram	Pregnant woman only	2018-09-07			NA	NA												NA	NA	NA					NA	2019-01-24	Yes	06:00:00	Immediately after collection	0	Yesterday evening	No	No	No	Unchecked	Unchecked	Unchecked	Unchecked	Unchecked		Yes	Inside the house, inside cooler box	08:15:00
13060	BL	India	2018-09-18	Pregnant woman only	Intervention: LPG cookstove	Villupuram	Pregnant woman only	2018-09-05	Mother	Yes	1987-08-09	NA	Kaviyam	Yes	Yes	Yes	Yes	Yes	No	No	No	No	Yes	NA	NA	NA		Complete			NA	2018-09-14	Yes	06:00:00	Immediately after collection	1	Yesterday evening	No	No	No	Unchecked	Unchecked	Unchecked	Unchecked	Unchecked		Yes	Inside the house, inside cooler box	08:00:00
13060	P1	India	2018-09-18	Pregnant woman only	Intervention: LPG cookstove	Villupuram	Pregnant woman only	2018-09-05			NA	NA												NA	NA	NA					NA	2018-11-22	Yes	07:00:00	Immediately after collection	0	Yesterday evening	No	No	No	Unchecked	Unchecked	Unchecked	Unchecked	Unchecked		Yes	Inside the house, inside cooler box	08:20:00
13060	P2	India	2018-09-18	Pregnant woman only	Intervention: LPG cookstove	Villupuram	Pregnant woman only	2018-09-05			NA	NA												NA	NA	NA					NA	2019-01-24	Yes	06:00:00	Immediately after collection	0	Yesterday evening	No	No	No	Unchecked	Unchecked	Unchecked	Unchecked	Unchecked		Yes	Inside the house, inside cooler box	09:40:00
13061	BL	India	2018-10-08	Pregnant woman only	Intervention: LPG cookstove	Villupuram	Pregnant woman only	2018-08-14	Mother	Yes	2000-02-28	NA	Kilakadu	Yes	Yes	Yes	Yes	Yes	No	No	No	No	Yes	NA	NA	NA		Complete			NA	2018-10-03	Yes	06:30:00	Immediately after collection	0	Yesterday evening	No	No	No	Unchecked	Unchecked	Unchecked	Unchecked	Unchecked		Yes	Inside the house, inside cooler box	08:45:00
13061	P1	India	2018-10-08	Pregnant woman only	Intervention: LPG cookstove	Villupuram	Pregnant woman only	2018-08-14			NA	NA												NA	NA	NA					NA	2018-12-01	Yes	05:30:00	Immediately after collection	0	Yesterday evening	No	No	No	Unchecked	Unchecked	Unchecked	Unchecked	Unchecked		Yes	Inside the house, inside cooler box	07:55:00
13061	P2	India	2018-10-08	Pregnant woman only	Intervention: LPG cookstove	Villupuram	Pregnant woman only	2018-08-14			NA	NA												NA	NA	NA					NA	2019-02-20	No			NA				No	Unchecked	Unchecked	Unchecked	Unchecked	Unchecked
13062	BL	India	2018-09-20	Pregnant woman only	Control	Villupuram	Pregnant woman only	2018-09-05	Mother	Yes	1989-05-01	NA	Thazh mundiyur	Yes	Yes	Yes	Yes	Yes	No	No	No	No	Yes	NA	NA	NA		Complete			NA	2018-09-20	Yes	06:00:00	Immediately after collection	1	This morning	No	No	No	Unchecked	Unchecked	Unchecked	Unchecked	Unchecked		Yes	Inside the house, inside cooler box	08:00:00
13062	P2	India	2018-09-20	Pregnant woman only	Control	Villupuram	Pregnant woman only	2018-09-05			NA	NA												NA	NA	NA					NA	2018-12-06	Yes	06:00:00	Immediately after collection	1	Yesterday evening	No	No	No	Unchecked	Unchecked	Unchecked	Unchecked	Unchecked		Yes	Inside the house, inside cooler box	08:50:00
13063	BL	India	2018-09-25	Pregnant woman only	Intervention: LPG cookstove	Villupuram	Pregnant woman only	2018-09-12	Mother	Yes	1992-01-01	NA	Thazhvellar	Yes	Yes	Yes	Yes	Yes	No	No	No	No	Yes	NA	NA	NA		Complete			NA	2018-09-21	Yes	06:00:00	Immediately after collection	1	Yesterday evening	No	No	No	Unchecked	Unchecked	Unchecked	Unchecked	Unchecked		Yes	Inside the house, inside cooler box	09:28:00
13063	P1	India	2018-09-25	Pregnant woman only	Intervention: LPG cookstove	Villupuram	Pregnant woman only	2018-09-12			NA	NA												NA	NA	NA					NA	2018-12-18	Yes	06:30:00	Immediately after collection	0	Yesterday evening	No	No	No	Unchecked	Unchecked	Unchecked	Unchecked	Unchecked		Yes	Inside the house, inside cooler box	09:30:00
13064	BL	India	2018-09-25	Pregnant woman only	Control	Villupuram	Pregnant woman only	2018-09-12	Mother	No	NA	1998-07-01	Vengalur	Yes	Yes	Yes	Yes	Yes	No	No	No	No	Yes	NA	NA	NA		Complete			NA	2018-09-25	Yes	06:00:00	Immediately after collection	1	Yesterday evening	No	No	No	Unchecked	Unchecked	Unchecked	Unchecked	Unchecked		Yes	Inside the house, inside cooler box	08:50:00
13064	P1	India	2018-09-25	Pregnant woman only	Control	Villupuram	Pregnant woman only	2018-09-12			NA	NA												NA	NA	NA					NA	2018-12-15	Yes	06:00:00	Immediately after collection	0	Yesterday evening	No	No	No	Unchecked	Unchecked	Unchecked	Unchecked	Unchecked		Yes	Inside the house, inside cooler box	07:30:00
13064	P2	India	2018-09-25	Pregnant woman only	Control	Villupuram	Pregnant woman only	2018-09-12			NA	NA												NA	NA	NA					NA	2019-02-20	Yes	05:30:00	Immediately after collection	0	Yesterday evening	No	No	No	Unchecked	Unchecked	Unchecked	Unchecked	Unchecked		Yes	Inside the house, inside cooler box	10:30:00
13065	BL	India	2018-09-25	Pregnant woman only	Control	Villupuram	Pregnant woman only	2018-09-11	Mother	Yes	1990-02-10	NA	Kalliparai	Yes	Yes	Yes	Yes	Yes	No	No	No	No	Yes	NA	NA	NA		Complete			NA	2018-09-25	Yes	05:30:00	Immediately after collection	0	Yesterday evening	No	No	No	Unchecked	Unchecked	Unchecked	Unchecked	Unchecked		Yes	Inside the house, inside cooler box	07:55:00
13065	P1	India	2018-09-25	Pregnant woman only	Control	Villupuram	Pregnant woman only	2018-09-11			NA	NA												NA	NA	NA					NA	2018-12-15	Yes	05:15:00	Immediately after collection	0	Yesterday evening	No	No	No	Unchecked	Unchecked	Unchecked	Unchecked	Unchecked		Yes	Inside the house, inside cooler box	09:20:00
13065	P2	India	2018-09-25	Pregnant woman only	Control	Villupuram	Pregnant woman only	2018-09-11			NA	NA												NA	NA	NA					NA	2019-03-06	Yes	05:00:00	Immediately after collection	0	Yesterday evening	No	No	No	Unchecked	Unchecked	Unchecked	Unchecked	Unchecked		Yes	Inside the house, inside cooler box	08:30:00
13066	BL	India	2018-09-29	Pregnant woman only	Intervention: LPG cookstove	Villupuram	Pregnant woman only	2018-09-12	Mother	Yes	1991-04-04	NA	KILAKADU	Yes	Yes	Yes	Yes	Yes	No	No	No	No	Yes	NA	NA	NA		Complete			NA	2018-09-29	Yes	05:00:00	Immediately after collection	0	Yesterday evening	No	No	No	Unchecked	Unchecked	Unchecked	Unchecked	Unchecked		Yes	Inside the house, inside cooler box	07:45:00
13066	P1	India	2018-09-29	Pregnant woman only	Intervention: LPG cookstove	Villupuram	Pregnant woman only	2018-09-12			NA	NA												NA	NA	NA					NA	2018-12-01	Yes	06:00:00	Immediately after collection	0	Yesterday evening	No	No	No	Unchecked	Unchecked	Unchecked	Unchecked	Unchecked		Yes	Inside the house, inside cooler box	11:20:00
13066	P2	India	2018-09-29	Pregnant woman only	Intervention: LPG cookstove	Villupuram	Pregnant woman only	2018-09-12			NA	NA												NA	NA	NA					NA	2019-01-12	Yes	05:00:00	Immediately after collection	0	Yesterday evening	No	No	No	Unchecked	Unchecked	Unchecked	Unchecked	Unchecked		Yes	Inside the house, inside cooler box	07:45:00
13067	BL	India	2018-10-06	Pregnant woman only	Intervention: LPG cookstove	Villupuram	Pregnant woman only	2018-09-03	Mother	Yes	1998-05-21	NA	Paranginatham	Yes	Yes	Yes	Yes	Yes	No	No	No	No	Yes	NA	NA	NA		Complete			NA	2018-10-02	Yes	04:00:00	Immediately after collection	0	Yesterday evening	No	No	No	Unchecked	Unchecked	Unchecked	Unchecked	Unchecked		Yes	Inside the house, inside cooler box	08:00:00
13067	P2	India	2018-10-06	Pregnant woman only	Intervention: LPG cookstove	Villupuram	Pregnant woman only	2018-09-03			NA	NA												NA	NA	NA					NA	2019-01-31	Yes	05:00:00	Immediately after collection	0	Yesterday evening	No	No	No	Unchecked	Unchecked	Unchecked	Unchecked	Unchecked		Yes	Inside the house, inside cooler box	11:15:00
13068	BL	India	2018-10-06	Pregnant woman only	Intervention: LPG cookstove	Villupuram	Pregnant woman only	2018-09-03	Mother	Yes	1997-11-29	NA	Malligaipadi	Yes	Yes	Yes	Yes	Yes	No	No	No	No	Yes	NA	NA	NA		Complete			NA	2018-10-02	Yes	05:30:00	Immediately after collection	1	Yesterday evening	No	No	No	Unchecked	Unchecked	Unchecked	Unchecked	Unchecked		Yes	Inside the house, inside cooler box	07:10:00
13069	BL	India	2018-10-17	Pregnant woman only	Intervention: LPG cookstove	Villupuram	Pregnant woman only	2018-10-04	Mother	Yes	2000-03-16	NA	PULIYANDURAI	Yes	Yes	Yes	Yes	Yes	No	No	No	No	Yes	NA	NA	NA		Complete			NA	2018-10-17	Yes	05:00:00	Immediately after collection	0	Yesterday evening	No	No	No	Unchecked	Unchecked	Unchecked	Unchecked	Unchecked		Yes	Inside the house, inside cooler box	10:45:00
13069	P1	India	2018-10-17	Pregnant woman only	Intervention: LPG cookstove	Villupuram	Pregnant woman only	2018-10-04			NA	NA												NA	NA	NA					NA	2018-12-25	Yes	05:15:00	Immediately after collection	0	Yesterday evening	No	No	No	Unchecked	Unchecked	Unchecked	Unchecked	Unchecked		Yes	Inside the house, inside cooler box	07:00:00
13069	P2	India	2018-10-17	Pregnant woman only	Intervention: LPG cookstove	Villupuram	Pregnant woman only	2018-10-04			NA	NA												NA	NA	NA					NA	2019-02-09	Yes	06:00:00	Immediately after collection	1	Yesterday evening	No	No	No	Unchecked	Unchecked	Unchecked	Unchecked	Unchecked		Yes	Inside the house, inside cooler box	09:09:00
13070	BL	India	2018-11-01	Pregnant woman only	Control	Villupuram	Pregnant woman only	2018-10-04	Mother	Yes	1998-12-28	NA	AALANUR	Yes	Yes	Yes	Yes	Yes	No	No	No	No	Yes	NA	NA	NA		Complete			NA	2018-11-01	Yes	06:00:00	Immediately after collection	0	Yesterday evening	No	No	No	Unchecked	Unchecked	Unchecked	Unchecked	Unchecked		Yes	Inside the house, inside cooler box	09:30:00
13070	P1	India	2018-11-01	Pregnant woman only	Control	Villupuram	Pregnant woman only	2018-10-04			NA	NA												NA	NA	NA					NA	2018-12-25	Yes	07:00:00	Immediately after collection	0	Yesterday evening	No	No	No	Unchecked	Unchecked	Unchecked	Unchecked	Unchecked		Yes	Inside the house, inside cooler box	07:10:00
13070	P2	India	2018-11-01	Pregnant woman only	Control	Villupuram	Pregnant woman only	2018-10-04			NA	NA												NA	NA	NA					NA	2019-02-15	Yes	06:00:00	Immediately after collection	0	Yesterday evening	No	No	No	Unchecked	Unchecked	Unchecked	Unchecked	Unchecked		Yes	Inside the house, inside cooler box	08:30:00
13071	BL	India	2018-10-31	Pregnant woman only	Control	Villupuram	Pregnant woman only	2018-10-13	Mother	Yes	1985-11-12	NA	Vengalur	Yes	Yes	Yes	Yes	Yes	No	No	No	No	Yes	NA	NA	NA		Complete			NA	2018-10-26	Yes	06:00:00	Immediately after collection	0	Yesterday evening	No	No	No	Unchecked	Unchecked	Unchecked	Unchecked	Unchecked		Yes	Inside the house, inside cooler box	10:15:00
13071	P1	India	2018-10-31	Pregnant woman only	Control	Villupuram	Pregnant woman only	2018-10-13			NA	NA												NA	NA	NA					NA	2018-12-29	Yes	05:30:00	Immediately after collection	0	Yesterday evening	No	No	No	Unchecked	Unchecked	Unchecked	Unchecked	Unchecked		Yes	Inside the house, inside cooler box	08:30:00
13071	P2	India	2018-10-31	Pregnant woman only	Control	Villupuram	Pregnant woman only	2018-10-13			NA	NA												NA	NA	NA					NA	2019-02-28	Yes	06:00:00	Immediately after collection	1	Yesterday evening	No	No	No	Unchecked	Unchecked	Unchecked	Unchecked	Unchecked		Yes	Inside the house, inside cooler box	09:00:00
13072	BL	India	2018-10-31	Pregnant woman only	Control	Villupuram	Pregnant woman only	2018-10-13	Mother	Yes	1999-07-10	NA	Kannur	Yes	Yes	Yes	Yes	Yes	No	No	No	No	Yes	NA	NA	NA		Complete			NA	2018-10-26	Yes	05:30:00	Immediately after collection	1	Yesterday evening	No	No	No	Unchecked	Unchecked	Unchecked	Unchecked	Unchecked		Yes	Inside the house, inside cooler box	08:45:00
13072	P1	India	2018-10-31	Pregnant woman only	Control	Villupuram	Pregnant woman only	2018-10-13			NA	NA												NA	NA	NA					NA	2018-12-25	Yes	05:00:00	Immediately after collection	1	Yesterday evening	No	No	No	Unchecked	Unchecked	Unchecked	Unchecked	Unchecked		Yes	Inside the house, inside cooler box	07:45:00
13073	BL	India	2018-10-31	Pregnant woman only	Control	Villupuram	Pregnant woman only	2018-10-13	Mother	Yes	2000-07-23	NA	Kalliparai	Yes	Yes	Yes	Yes	Yes	No	No	No	No	Yes	NA	NA	NA		Complete			NA	2018-10-26	Yes	05:00:00	Immediately after collection	0	Yesterday evening	No	No	No	Unchecked	Unchecked	Unchecked	Unchecked	Unchecked		Yes	Inside the house, inside cooler box	09:35:00
13073	P1	India	2018-10-31	Pregnant woman only	Control	Villupuram	Pregnant woman only	2018-10-13			NA	NA												NA	NA	NA					NA	2018-12-29	Yes	06:00:00	Immediately after collection	1	Yesterday evening	No	No	No	Unchecked	Unchecked	Unchecked	Unchecked	Unchecked		Yes	Inside the house, inside cooler box	09:00:00
13073	P2	India	2018-10-31	Pregnant woman only	Control	Villupuram	Pregnant woman only	2018-10-13			NA	NA												NA	NA	NA					NA	2019-03-12	Yes	06:00:00	Immediately after collection	2	Yesterday evening	No	No	No	Unchecked	Unchecked	Unchecked	Unchecked	Unchecked		Yes	Inside the house, inside cooler box	09:00:00
13074	BL	India	2018-11-02	Pregnant woman only	Intervention: LPG cookstove	Villupuram	Pregnant woman only	2018-10-09	Mother	Yes	1999-03-02	NA	MELMOZHIPATU	Yes	Yes	Yes	Yes	Yes	No	No	No	No	Yes	NA	NA	NA		Complete			NA	2018-11-02	Yes	05:00:00	Immediately after collection	1	Yesterday evening	No	No	No	Unchecked	Unchecked	Unchecked	Unchecked	Unchecked		Yes	Inside the house, inside cooler box	09:55:00
13074	P1	India	2018-11-02	Pregnant woman only	Intervention: LPG cookstove	Villupuram	Pregnant woman only	2018-10-09			NA	NA												NA	NA	NA					NA	2019-01-31	Yes	06:00:00	Immediately after collection	0	Yesterday evening	No	No	No	Unchecked	Unchecked	Unchecked	Unchecked	Unchecked		Yes	Inside the house, inside cooler box	09:00:00
13074	P2	India	2018-11-02	Pregnant woman only	Intervention: LPG cookstove	Villupuram	Pregnant woman only	2018-10-09			NA	NA												NA	NA	NA					NA	2019-04-10	Yes	05:00:00	Immediately after collection	0	Yesterday evening	No	No	No	Unchecked	Unchecked	Unchecked	Unchecked	Unchecked		Yes	Inside the house, inside cooler box	10:10:00
13075	BL	India	2018-11-10	Pregnant woman only	Control	Villupuram	Pregnant woman only	2018-10-24	Mother	Yes	1999-05-25	NA	Kaviyam	Yes	Yes	Yes	Yes	Yes	No	No	No	No	Yes	NA	NA	NA		Complete			NA	2018-11-10	Yes	05:00:00	Immediately after collection	0	Yesterday evening	No	No	No	Unchecked	Unchecked	Unchecked	Unchecked	Unchecked		Yes	Inside the house, inside cooler box	08:20:00
13075	P1	India	2018-11-10	Pregnant woman only	Control	Villupuram	Pregnant woman only	2018-10-24			NA	NA												NA	NA	NA					NA	2019-03-02	Yes	05:00:00	Immediately after collection	0	Yesterday evening	No	No	No	Unchecked	Unchecked	Unchecked	Unchecked	Unchecked		Yes	Inside the house, inside cooler box	09:20:00
13075	P2	India	2018-11-10	Pregnant woman only	Control	Villupuram	Pregnant woman only	2018-10-24			NA	NA												NA	NA	NA					NA	2019-04-17	Yes	05:30:00	Immediately after collection	0	Yesterday evening	No	No	No	Unchecked	Unchecked	Unchecked	Unchecked	Unchecked		Yes	Inside the house, inside cooler box	09:00:00
13076	BL	India	2018-11-10	Pregnant woman only	Intervention: LPG cookstove	Villupuram	Pregnant woman only	2018-10-24	Mother	Yes	1997-04-05	NA	Melmundiyur	Yes	Yes	Yes	Yes	Yes	No	No	No	No	Yes	NA	NA	NA		Complete			NA	2018-11-10	Yes	05:00:00	Immediately after collection	0	Yesterday evening	No	No	No	Unchecked	Unchecked	Unchecked	Unchecked	Unchecked		Yes	Inside the house, inside cooler box	09:30:00
13076	P1	India	2018-11-10	Pregnant woman only	Intervention: LPG cookstove	Villupuram	Pregnant woman only	2018-10-24			NA	NA												NA	NA	NA					NA	2019-02-12	Yes	05:30:00	Immediately after collection	0	Yesterday evening	No	No	No	Unchecked	Unchecked	Unchecked	Unchecked	Unchecked		Yes	Inside the house, inside cooler box	10:20:00
13076	P2	India	2018-11-10	Pregnant woman only	Intervention: LPG cookstove	Villupuram	Pregnant woman only	2018-10-24			NA	NA												NA	NA	NA					NA	2019-04-04	Yes	05:30:00	Immediately after collection	0	Yesterday evening	No	No	No	Unchecked	Unchecked	Unchecked	Unchecked	Unchecked		Yes	Inside the house, inside cooler box	09:30:00
13077	BL	India	2018-11-20	Pregnant woman only	Intervention: LPG cookstove	Villupuram	Pregnant woman only	2018-10-27	Mother	Yes	1997-05-25	NA	INNADU	Yes	Yes	Yes	Yes	Yes	No	No	No	No	Yes	NA	NA	NA		Complete			NA	2018-11-16	Yes	04:30:00	Immediately after collection	0	Yesterday evening	No	No	No	Unchecked	Unchecked	Unchecked	Unchecked	Unchecked		Yes	Inside the house, inside cooler box	10:50:00
13077	P1	India	2018-11-20	Pregnant woman only	Intervention: LPG cookstove	Villupuram	Pregnant woman only	2018-10-27			NA	NA												NA	NA	NA					NA	2018-12-29	Yes	05:30:00	Immediately after collection	1	Yesterday evening	No	No	No	Unchecked	Unchecked	Unchecked	Unchecked	Unchecked		Yes	Inside the house, inside cooler box	07:40:00
13077	P2	India	2018-11-20	Pregnant woman only	Intervention: LPG cookstove	Villupuram	Pregnant woman only	2018-10-27			NA	NA												NA	NA	NA					NA	2019-02-28	Yes	05:30:00	Immediately after collection	0	Yesterday evening	No	No	No	Unchecked	Unchecked	Unchecked	Unchecked	Unchecked		Yes	Inside the house, inside cooler box	08:20:00
13078	BL	India	2018-11-12	Pregnant woman only	Intervention: LPG cookstove	Villupuram	Pregnant woman only	2018-10-26	Mother	Yes	1999-01-25	NA	Thekumarathuvalavu	Yes	Yes	Yes	Yes	Yes	No	No	No	No	Yes	NA	NA	NA		Complete			NA	2018-11-09	Yes	05:15:00	Immediately after collection	0	Yesterday evening	No	No	No	Unchecked	Unchecked	Unchecked	Unchecked	Unchecked		Yes	Inside the house, inside cooler box	11:19:00
13078	P2	India	2018-11-12	Pregnant woman only	Intervention: LPG cookstove	Villupuram	Pregnant woman only	2018-10-26			NA	NA												NA	NA	NA					NA	2019-03-06	Yes	04:30:00	Immediately after collection	2	Yesterday evening	No	No	No	Unchecked	Unchecked	Unchecked	Unchecked	Unchecked		Yes	Inside the house, inside cooler box	09:45:00
13079	BL	India	2018-11-14	Pregnant woman only	Intervention: LPG cookstove	Villupuram	Pregnant woman only	2018-10-12	Mother	Yes	1996-01-01	NA	Nadumadhur	Yes	Yes	Yes	Yes	Yes	No	No	No	No	Yes	NA	NA	NA		Complete			NA	2018-11-14	Yes	05:00:00	Immediately after collection	0	Yesterday evening	No	No	No	Unchecked	Unchecked	Unchecked	Unchecked	Unchecked		Yes	Inside the house, inside cooler box	08:55:00
13079	P1	India	2018-11-14	Pregnant woman only	Intervention: LPG cookstove	Villupuram	Pregnant woman only	2018-10-12			NA	NA												NA	NA	NA					NA	2019-01-10	Yes	04:30:00	Immediately after collection	0	Yesterday evening	No	No	No	Unchecked	Unchecked	Unchecked	Unchecked	Unchecked		Yes	Inside the house, inside cooler box	08:50:00
13079	P2	India	2018-11-14	Pregnant woman only	Intervention: LPG cookstove	Villupuram	Pregnant woman only	2018-10-12			NA	NA												NA	NA	NA					NA	2019-03-02	Yes	06:00:00	Immediately after collection	0	Yesterday evening	No	No	No	Unchecked	Unchecked	Unchecked	Unchecked	Unchecked		Yes	Inside the house, inside cooler box	09:01:00
13080	BL	India	2018-12-04	Pregnant woman only	Intervention: LPG cookstove	Villupuram	Pregnant woman only	2018-10-27	Mother	Yes	1992-10-18	NA	ARAVANKADU	Yes	Yes	Yes	Yes	Yes	No	No	No	No	Yes	NA	NA	NA		Complete			NA	2018-12-04	Yes	05:00:00	Immediately after collection	1	Yesterday evening	No	No	No	Unchecked	Unchecked	Unchecked	Unchecked	Unchecked		Yes	Inside the house, inside cooler box	09:55:00
13080	P1	India	2018-12-04	Pregnant woman only	Intervention: LPG cookstove	Villupuram	Pregnant woman only	2018-10-27			NA	NA												NA	NA	NA					NA	2018-12-18	Yes	05:00:00	Immediately after collection	0	Yesterday evening	No	No	No	Unchecked	Unchecked	Unchecked	Unchecked	Unchecked		Yes	Inside the house, inside cooler box	09:00:00
13080	P2	India	2018-12-04	Pregnant woman only	Intervention: LPG cookstove	Villupuram	Pregnant woman only	2018-10-27			NA	NA												NA	NA	NA					NA	2019-03-08	Yes	06:30:00	Immediately after collection	0	Yesterday evening	No	No	No	Unchecked	Unchecked	Unchecked	Unchecked	Unchecked		Yes	Inside the house, inside cooler box	10:30:00
13081	BL	India	2018-11-10	Pregnant woman only	Control	Villupuram	Pregnant woman only	2018-11-02	Mother	Yes	1994-03-03	NA	Mundiyur	Yes	Yes	Yes	Yes	Yes	No	No	No	No	Yes	NA	NA	NA		Complete			NA	2018-11-10	Yes	05:15:00	Immediately after collection	1	Yesterday evening	No	No	No	Unchecked	Unchecked	Unchecked	Unchecked	Unchecked		Yes	Inside the house, inside cooler box	10:00:00
13081	P1	India	2018-11-10	Pregnant woman only	Control	Villupuram	Pregnant woman only	2018-11-02			NA	NA												NA	NA	NA					NA	2019-01-03	Yes	03:30:00	Immediately after collection	0	Yesterday evening	No	No	No	Unchecked	Unchecked	Unchecked	Unchecked	Unchecked		Yes	Inside the house, inside cooler box	06:45:00
13081	P2	India	2018-11-10	Pregnant woman only	Control	Villupuram	Pregnant woman only	2018-11-02			NA	NA												NA	NA	NA					NA	2019-03-02	Yes	06:00:00	Immediately after collection	0	Yesterday evening	No	No	No	Unchecked	Unchecked	Unchecked	Unchecked	Unchecked		Yes	Inside the house, inside cooler box	07:46:00
13082	BL	India	2018-11-14	Pregnant woman only	Control	Villupuram	Pregnant woman only	2018-11-02	Mother	Yes	1998-05-20	NA	Melkendikal	Yes	Yes	Yes	Yes	Yes	No	No	No	No	Yes	NA	NA	NA		Complete			NA	2018-11-14	Yes	05:00:00	Immediately after collection	1	Yesterday evening	No	No	No	Unchecked	Unchecked	Unchecked	Unchecked	Unchecked		Yes	Inside the house, inside cooler box	09:55:00
13082	P1	India	2018-11-14	Pregnant woman only	Control	Villupuram	Pregnant woman only	2018-11-02			NA	NA												NA	NA	NA					NA	2019-01-08	Yes	05:00:00	Immediately after collection	0	Yesterday evening	No	No	No	Unchecked	Unchecked	Unchecked	Unchecked	Unchecked		Yes	Inside the house, inside cooler box	09:00:00
13082	P2	India	2018-11-14	Pregnant woman only	Control	Villupuram	Pregnant woman only	2018-11-02			NA	NA												NA	NA	NA					NA	2019-03-26	Yes	05:00:00	Immediately after collection	1	Yesterday evening	No	No	No	Unchecked	Unchecked	Unchecked	Unchecked	Unchecked		Yes	Inside the house, inside cooler box	11:40:00
13083	BL	India	2018-11-14	Pregnant woman only	Intervention: LPG cookstove	Villupuram	Pregnant woman only	2018-11-02	Mother	Yes	2000-07-18	NA	Phalmathur	Yes	Yes	Yes	Yes	Yes	No	No	No	No	Yes	NA	NA	NA		Complete			NA	2018-11-14	Yes	05:30:00	Immediately after collection	0	Yesterday evening	No	No	No	Unchecked	Unchecked	Unchecked	Unchecked	Unchecked		Yes	Inside the house, inside cooler box	08:15:00
13083	P1	India	2018-11-14	Pregnant woman only	Intervention: LPG cookstove	Villupuram	Pregnant woman only	2018-11-02			NA	NA												NA	NA	NA					NA	2019-02-17	Yes	06:00:00	Immediately after collection	1	Yesterday evening	No	No	No	Unchecked	Unchecked	Unchecked	Unchecked	Unchecked		Yes	Inside the house, inside cooler box	10:40:00
13083	P2	India	2018-11-14	Pregnant woman only	Intervention: LPG cookstove	Villupuram	Pregnant woman only	2018-11-02			NA	NA												NA	NA	NA					NA	2019-05-01	Yes	06:00:00	Immediately after collection	0	Yesterday evening	No	No	No	Unchecked	Unchecked	Unchecked	Unchecked	Unchecked		Yes	Inside the house, inside cooler box	08:40:00
13085	BL	India	2018-12-04	Pregnant woman only	Intervention: LPG cookstove	Villupuram	Pregnant woman only	2018-11-13	Mother	Yes	1999-03-02	NA	MELMOZHIPATTU	Yes	Yes	Yes	Yes	Yes	No	No	No	No	Yes	NA	NA	NA		Complete			NA	2018-12-04	Yes	06:00:00	Immediately after collection	1	Yesterday evening	No	No	No	Unchecked	Unchecked	Unchecked	Unchecked	Unchecked		Yes	Inside the house, inside cooler box	08:18:00
13085	P1	India	2018-12-04	Pregnant woman only	Intervention: LPG cookstove	Villupuram	Pregnant woman only	2018-11-13			NA	NA												NA	NA	NA					NA	2019-03-02	Yes	04:00:00	Immediately after collection	1	Yesterday evening	No	No	No	Unchecked	Unchecked	Unchecked	Unchecked	Unchecked		Yes	Inside the house, inside cooler box	10:10:00
13085	P2	India	2018-12-04	Pregnant woman only	Intervention: LPG cookstove	Villupuram	Pregnant woman only	2018-11-13			NA	NA												NA	NA	NA					NA	2019-04-02	Yes	05:00:00	Immediately after collection	2	Yesterday evening	No	No	No	Unchecked	Unchecked	Unchecked	Unchecked	Unchecked		Yes	Inside the house, inside cooler box	09:10:00
13086	BL	India	2018-11-30	Pregnant woman only	Control	Villupuram	Pregnant woman only	2018-10-04	Mother	Yes	1998-10-09	NA	KOTTAPUTHUR	Yes	Yes	Yes	Yes	Yes	No	No	No	No	Yes	NA	NA	NA		Complete			NA	2018-11-30	Yes	05:00:00	Immediately after collection	0	Yesterday evening	No	No	No	Unchecked	Unchecked	Unchecked	Unchecked	Unchecked		Yes	Inside the house, inside cooler box	08:50:00
13086	P1	India	2018-11-30	Pregnant woman only	Control	Villupuram	Pregnant woman only	2018-10-04			NA	NA												NA	NA	NA					NA	2019-01-31	Yes	05:30:00	Immediately after collection	1	Yesterday evening	No	No	No	Unchecked	Unchecked	Unchecked	Unchecked	Unchecked		Yes	Inside the house, inside cooler box	08:00:00
13086	P2	India	2018-11-30	Pregnant woman only	Control	Villupuram	Pregnant woman only	2018-10-04			NA	NA												NA	NA	NA					NA	2019-04-26	Yes	06:00:00	Immediately after collection	2	Yesterday evening	No	No	No	Unchecked	Unchecked	Unchecked	Unchecked	Unchecked		Yes	Inside the house, inside cooler box	10:30:00
13087	BL	India	2018-12-03	Pregnant woman only	Control	Villupuram	Pregnant woman only	2018-10-26	Mother	Yes	1998-06-20	NA	Echankadu	Yes	Yes	Yes	Yes	Yes	No	No	No	No	Yes	NA	NA	NA		Complete			NA	2018-11-28	Yes	06:00:00	Immediately after collection	0	Yesterday evening	No	No	No	Unchecked	Unchecked	Unchecked	Unchecked	Unchecked		Yes	Inside the house, inside cooler box	08:30:00
13087	P1	India	2018-12-03	Pregnant woman only	Control	Villupuram	Pregnant woman only	2018-10-26			NA	NA												NA	NA	NA					NA	2019-01-31	Yes	06:00:00	Immediately after collection	0	Yesterday evening	No	No	No	Unchecked	Unchecked	Unchecked	Unchecked	Unchecked		Yes	Inside the house, inside cooler box	10:45:00
13087	P2	India	2018-12-03	Pregnant woman only	Control	Villupuram	Pregnant woman only	2018-10-26			NA	NA												NA	NA	NA					NA	2019-03-30	Yes	06:00:00	Immediately after collection	1	Yesterday evening	No	No	No	Unchecked	Unchecked	Unchecked	Unchecked	Unchecked		Yes	Inside the house, inside cooler box	10:00:00
13088	BL	India	2018-12-11	Pregnant woman only	Intervention: LPG cookstove	Villupuram	Pregnant woman only	2018-11-13	Mother	Yes	1990-05-02	NA	KEERAPALLI	Yes	Yes	Yes	Yes	Yes	No	No	No	No	Yes	NA	NA	NA		Complete			NA	2018-12-11	Yes	06:30:00	Immediately after collection	0	Yesterday evening	No	No	No	Unchecked	Unchecked	Unchecked	Unchecked	Unchecked		Yes	Inside the house, inside cooler box	08:50:00
13088	P1	India	2018-12-11	Pregnant woman only	Intervention: LPG cookstove	Villupuram	Pregnant woman only	2018-11-13			NA	NA												NA	NA	NA					NA	2019-02-12	Yes	08:50:00	Immediately after collection	1	Yesterday evening	No	No	No	Unchecked	Unchecked	Unchecked	Unchecked	Unchecked		Yes	Inside the house, inside cooler box	08:50:00
13088	P2	India	2018-12-11	Pregnant woman only	Intervention: LPG cookstove	Villupuram	Pregnant woman only	2018-11-13			NA	NA												NA	NA	NA					NA	2019-04-05	Yes	06:00:00	Immediately after collection	2	Yesterday evening	No	No	No	Unchecked	Unchecked	Unchecked	Unchecked	Unchecked		Yes	Inside the house, inside cooler box	09:45:00
13089	BL	India	2018-12-06	Pregnant woman only	Intervention: LPG cookstove	Villupuram	Pregnant woman only	2018-11-20	Mother	Yes	1998-07-01	NA	THAZHKENDIKAL	Yes	Yes	Yes	Yes	Yes	No	No	No	No	Yes	NA	NA	NA		Complete			NA	2018-12-06	Yes	06:00:00	Immediately after collection	0	Yesterday evening	No	No	No	Unchecked	Unchecked	Unchecked	Unchecked	Unchecked		Yes	Inside the house, inside cooler box	11:20:00
13089	P2	India	2018-12-06	Pregnant woman only	Intervention: LPG cookstove	Villupuram	Pregnant woman only	2018-11-20			NA	NA												NA	NA	NA					NA	2019-03-26	Yes	05:30:00	Immediately after collection	2	Yesterday evening	No	No	No	Unchecked	Unchecked	Unchecked	Unchecked	Unchecked		Yes	Inside the house, inside cooler box	08:20:00
13090	BL	India	2018-11-30	Pregnant woman only	Control	Villupuram	Pregnant woman only	2018-11-20	Mother	Yes	1999-09-12	NA	KOTTAPUTHUR	Yes	Yes	Yes	Yes	Yes	No	No	No	No	Yes	NA	NA	NA		Complete			NA	2018-11-30	Yes	05:00:00	Immediately after collection	0	Yesterday evening	No	No	No	Unchecked	Unchecked	Unchecked	Unchecked	Unchecked		Yes	Inside the house, inside cooler box	08:30:00
13091	BL	India	2018-11-30	Pregnant woman only	Control	Villupuram	Pregnant woman only	2018-11-22	Mother	Yes	2000-03-27	NA	MATTAPATTU	Yes	Yes	Yes	Yes	Yes	No	No	No	No	Yes	NA	NA	NA		Complete			NA	2018-11-30	Yes	06:00:00	Immediately after collection	1	Yesterday evening	No	No	No	Unchecked	Unchecked	Unchecked	Unchecked	Unchecked		Yes	Inside the house, inside cooler box	09:35:00
13091	P1	India	2018-11-30	Pregnant woman only	Control	Villupuram	Pregnant woman only	2018-11-22			NA	NA												NA	NA	NA					NA	2019-01-24	Yes	06:35:00	Immediately after collection	1	Yesterday evening	No	No	No	Unchecked	Unchecked	Unchecked	Unchecked	Unchecked		Yes	Inside the house, inside cooler box	10:50:00
13091	P2	India	2018-11-30	Pregnant woman only	Control	Villupuram	Pregnant woman only	2018-11-22			NA	NA												NA	NA	NA					NA	2019-03-26	Yes	06:30:00	Immediately after collection	0	Yesterday evening	No	No	No	Unchecked	Unchecked	Unchecked	Unchecked	Unchecked		Yes	Inside the house, inside cooler box	10:30:00
13092	BL	India	2018-12-11	Pregnant woman only	Intervention: LPG cookstove	Villupuram	Pregnant woman only	2018-11-21	Mother	Yes	2000-01-02	NA	VANCHIKUZHI	Yes	Yes	Yes	Yes	Yes	No	No	No	No	Yes	NA	NA	NA		Complete			NA	2018-12-08	Yes	05:00:00	Immediately after collection	0	Yesterday evening	No	No	No	Unchecked	Unchecked	Unchecked	Unchecked	Unchecked		Yes	Inside the house, inside cooler box	08:20:00
13092	P1	India	2018-12-11	Pregnant woman only	Intervention: LPG cookstove	Villupuram	Pregnant woman only	2018-11-21			NA	NA												NA	NA	NA					NA	2019-01-12	Yes	05:15:00	Immediately after collection	0	Yesterday evening	No	No	No	Unchecked	Unchecked	Unchecked	Unchecked	Unchecked		Yes	Inside the house, inside cooler box	10:01:00
13092	P2	India	2018-12-11	Pregnant woman only	Intervention: LPG cookstove	Villupuram	Pregnant woman only	2018-11-21			NA	NA												NA	NA	NA					NA	2019-04-02	Yes	05:20:00	At least half an hour after collection	2	Yesterday evening	No	No	No	Unchecked	Unchecked	Unchecked	Unchecked	Unchecked		Yes	Inside the house, inside cooler box	10:30:00
13093	BL	India	2018-12-11	Pregnant woman only	Intervention: LPG cookstove	Villupuram	Pregnant woman only	2018-11-22	Mother	Yes	1998-03-08	NA	AAVALUR	Yes	Yes	Yes	Yes	Yes	No	No	No	No	Yes	NA	NA	NA		Complete			NA	2018-12-08	Yes	06:00:00	Immediately after collection	0	Yesterday evening	No	No	No	Unchecked	Unchecked	Unchecked	Unchecked	Unchecked		Yes	Inside the house, inside cooler box	10:00:00
13093	P1	India	2018-12-11	Pregnant woman only	Intervention: LPG cookstove	Villupuram	Pregnant woman only	2018-11-22			NA	NA												NA	NA	NA					NA	2019-02-12	Yes	06:00:00	Immediately after collection	2	Yesterday evening	No	No	No	Unchecked	Unchecked	Unchecked	Unchecked	Unchecked		Yes	Inside the house, inside cooler box	09:10:00
13093	P2	India	2018-12-11	Pregnant woman only	Intervention: LPG cookstove	Villupuram	Pregnant woman only	2018-11-22			NA	NA												NA	NA	NA					NA	2019-04-05	Yes	05:00:00	Immediately after collection	2	Yesterday evening	No	No	No	Unchecked	Unchecked	Unchecked	Unchecked	Unchecked		Yes	Inside the house, inside cooler box	10:20:00
13094	BL	India	2018-12-04	Pregnant woman only	Intervention: LPG cookstove	Villupuram	Pregnant woman only	2018-11-20	Mother	Yes	1998-05-15	NA	MELMOZHIPATTU	Yes	Yes	Yes	Yes	Yes	No	No	No	No	Yes	NA	NA	NA		Complete			NA	2018-12-04	Yes	05:30:00	Immediately after collection	0	Yesterday evening	No	No	No	Unchecked	Unchecked	Unchecked	Unchecked	Unchecked		Yes	Inside the house, inside cooler box	08:50:00
13094	P2	India	2018-12-04	Pregnant woman only	Intervention: LPG cookstove	Villupuram	Pregnant woman only	2018-11-20			NA	NA												NA	NA	NA					NA	2019-05-16	Yes	06:00:00	Immediately after collection	1	Yesterday evening	No	No	No	Unchecked	Unchecked	Unchecked	Unchecked	Unchecked		Yes	Inside the house, inside cooler box	09:30:00
13095	BL	India	2018-12-13	Pregnant woman only	Control	Villupuram	Pregnant woman only	2018-11-28	Mother	Yes	1996-10-08	NA	THAZHKENDIKAL	Yes	Yes	Yes	Yes	Yes	No	No	No	No	Yes	NA	NA	NA		Complete			NA	2018-12-13	Yes	05:00:00	Immediately after collection	0	Yesterday evening	No	No	No	Unchecked	Unchecked	Unchecked	Unchecked	Unchecked		Yes	Inside the house, inside cooler box	09:10:00
13095	P1	India	2018-12-13	Pregnant woman only	Control	Villupuram	Pregnant woman only	2018-11-28			NA	NA												NA	NA	NA					NA	2019-02-24	Yes	05:30:00	Immediately after collection	0	Yesterday evening	No	No	No	Unchecked	Unchecked	Unchecked	Unchecked	Unchecked		Yes	Inside the house, inside cooler box	08:45:00
13095	P2	India	2018-12-13	Pregnant woman only	Control	Villupuram	Pregnant woman only	2018-11-28			NA	NA												NA	NA	NA					NA	2019-04-17	Yes	05:30:00	Immediately after collection	0	Yesterday evening	No	No	No	Unchecked	Unchecked	Unchecked	Unchecked	Unchecked		Yes	Inside the house, inside cooler box	10:00:00
13096	BL	India	2018-12-13	Pregnant woman only	Control	Villupuram	Pregnant woman only	2018-11-28	Mother	Yes	1990-07-01	NA	THAZHMADHUR	Yes	Yes	Yes	Yes	Yes	No	No	No	No	Yes	NA	NA	NA		Complete			NA	2018-12-13	Yes	05:00:00	Immediately after collection	1	Yesterday evening	No	No	Yes	Unchecked	Checked	Unchecked	Unchecked	Unchecked		Yes	Inside the house, inside cooler box	08:10:00
13096	P1	India	2018-12-13	Pregnant woman only	Control	Villupuram	Pregnant woman only	2018-11-28			NA	NA												NA	NA	NA					NA	2019-02-09	Yes	05:30:00	Immediately after collection	2	Yesterday evening	No	No	No	Unchecked	Unchecked	Unchecked	Unchecked	Unchecked		Yes	Inside the house, inside cooler box	08:27:00
13096	P2	India	2018-12-13	Pregnant woman only	Control	Villupuram	Pregnant woman only	2018-11-28			NA	NA												NA	NA	NA					NA	2019-03-28	Yes	05:30:00	Immediately after collection	3	Yesterday evening	No	No	No	Unchecked	Unchecked	Unchecked	Unchecked	Unchecked		Yes	Inside the house, inside cooler box	08:40:00
13097	BL	India	2018-12-13	Pregnant woman only	Control	Villupuram	Pregnant woman only	2018-11-28	Mother	Yes	1991-01-01	NA	KOTAPUTHUR	Yes	Yes	Yes	Yes	Yes	No	No	No	No	Yes	NA	NA	NA		Complete			NA	2018-12-13	Yes	05:30:00	Immediately after collection	0	Yesterday evening	No	No	No	Unchecked	Unchecked	Unchecked	Unchecked	Unchecked		Yes	Inside the house, inside cooler box	09:50:00
13097	P1	India	2018-12-13	Pregnant woman only	Control	Villupuram	Pregnant woman only	2018-11-28			NA	NA												NA	NA	NA					NA	2019-02-07	Yes	06:00:00	Immediately after collection	0	Yesterday evening	No	No	No	Unchecked	Unchecked	Unchecked	Unchecked	Unchecked		Yes	Inside the house, inside cooler box	09:40:00
13097	P2	India	2018-12-13	Pregnant woman only	Control	Villupuram	Pregnant woman only	2018-11-28			NA	NA												NA	NA	NA					NA	2019-03-28	Yes	05:30:00	Immediately after collection	2	Yesterday evening	No	No	No	Unchecked	Unchecked	Unchecked	Unchecked	Unchecked		Yes	Inside the house, inside cooler box	07:50:00
13098	BL	India	2018-12-18	Pregnant woman only	Intervention: LPG cookstove	Villupuram	Pregnant woman only	2018-12-01	Mother	Yes	1994-12-02	NA	INNADU	Yes	Yes	Yes	Yes	Yes	No	No	No	No	Yes	NA	NA	NA		Complete			NA	2018-12-15	Yes	05:30:00	Immediately after collection	0	Yesterday evening	No	No	No	Unchecked	Unchecked	Unchecked	Unchecked	Unchecked		Yes	Inside the house, inside cooler box	07:50:00
13098	P1	India	2018-12-18	Pregnant woman only	Intervention: LPG cookstove	Villupuram	Pregnant woman only	2018-12-01			NA	NA												NA	NA	NA					NA	2019-02-12	Yes	06:00:00	Immediately after collection	2	Yesterday evening	No	No	No	Unchecked	Unchecked	Unchecked	Unchecked	Unchecked		Yes	Inside the house, inside cooler box	08:20:00
13098	P2	India	2018-12-18	Pregnant woman only	Intervention: LPG cookstove	Villupuram	Pregnant woman only	2018-12-01			NA	NA												NA	NA	NA					NA	2019-03-28	Yes	06:00:00	Immediately after collection	0	Yesterday evening	No	No	No	Unchecked	Unchecked	Unchecked	Unchecked	Unchecked		Yes	Inside the house, inside cooler box	07:30:00
13099	BL	India	2018-12-21	Pregnant woman only	Control	Villupuram	Pregnant woman only	2018-12-01	Mother	Yes	2000-11-23	NA	ERUKKAMPATTU	Yes	Yes	Yes	Yes	Yes	No	No	No	No	Yes	NA	NA	NA		Complete			NA	2018-12-15	Yes	06:00:00	Immediately after collection	0	Yesterday evening	No	No	No	Unchecked	Unchecked	Unchecked	Unchecked	Unchecked		Yes	Inside the house, inside cooler box	08:30:00
13099	P1	India	2018-12-21	Pregnant woman only	Control	Villupuram	Pregnant woman only	2018-12-01			NA	NA												NA	NA	NA					NA	2019-02-28	Yes	07:10:00	Immediately after collection	2	Yesterday evening	No	No	No	Unchecked	Unchecked	Unchecked	Unchecked	Unchecked		Yes	Inside the house, inside cooler box	07:52:00
13099	P2	India	2018-12-21	Pregnant woman only	Control	Villupuram	Pregnant woman only	2018-12-01			NA	NA												NA	NA	NA					NA	2019-05-18	Yes	06:00:00	Immediately after collection	0	Yesterday evening	No	No	No	Unchecked	Unchecked	Unchecked	Unchecked	Unchecked		Yes	Inside the house, inside cooler box	07:45:00
13100	BL	India	2018-12-18	Pregnant woman only	Intervention: LPG cookstove	Villupuram	Pregnant woman only	2018-12-01	Mother	Yes	1997-01-01	NA	ERUKKAMPATTU	Yes	Yes	Yes	Yes	Yes	No	No	No	No	Yes	NA	NA	NA		Complete			NA	2018-12-15	Yes	04:00:00	Immediately after collection	0	Yesterday evening	No	No	No	Unchecked	Unchecked	Unchecked	Unchecked	Unchecked		Yes	Inside the house, inside cooler box	08:30:00
13100	P1	India	2018-12-18	Pregnant woman only	Intervention: LPG cookstove	Villupuram	Pregnant woman only	2018-12-01			NA	NA												NA	NA	NA					NA	2019-03-06	Yes	06:00:00	Immediately after collection	1	Yesterday evening	No	No	No	Unchecked	Unchecked	Unchecked	Unchecked	Unchecked		Yes	Inside the house, inside cooler box	09:10:00
13100	P2	India	2018-12-18	Pregnant woman only	Intervention: LPG cookstove	Villupuram	Pregnant woman only	2018-12-01			NA	NA												NA	NA	NA					NA	2019-05-09	Yes	06:30:00	Immediately after collection	1	Yesterday evening	No	No	No	Unchecked	Unchecked	Unchecked	Unchecked	Unchecked		Yes	Inside the house, inside cooler box	08:50:00
13101	BL	India	2018-12-20	Pregnant woman only	Control	Villupuram	Pregnant woman only	2018-12-05	Mother	Yes	2000-01-01	NA	MELNILAVAUR	Yes	Yes	Yes	Yes	Yes	No	No	No	No	Yes	NA	NA	NA		Complete			NA	2018-12-20	Yes	06:00:00	Immediately after collection	0	Yesterday evening	No	No	No	Unchecked	Unchecked	Unchecked	Unchecked	Unchecked		Yes	Inside the house, inside cooler box	06:30:00
13101	P1	India	2018-12-20	Pregnant woman only	Control	Villupuram	Pregnant woman only	2018-12-05			NA	NA												NA	NA	NA					NA	2019-04-23	Yes	06:00:00	Immediately after collection	0	Yesterday evening	No	No	No	Unchecked	Unchecked	Unchecked	Unchecked	Unchecked		Yes	Inside the house, inside cooler box	08:15:00
13101	P2	India	2018-12-20	Pregnant woman only	Control	Villupuram	Pregnant woman only	2018-12-05			NA	NA												NA	NA	NA					NA	2019-05-23	Yes	06:00:00	Immediately after collection	0	Yesterday evening	No	No	No	Unchecked	Unchecked	Unchecked	Unchecked	Unchecked		Yes	Inside the house, inside cooler box	10:47:00
13102	BL	India	2018-12-20	Pregnant woman only	Control	Villupuram	Pregnant woman only	2018-12-05	Mother	Yes	1997-06-28	NA	KALLIPARAI	Yes	Yes	Yes	Yes	Yes	No	No	No	No	Yes	NA	NA	NA		Complete			NA	2018-12-20	Yes	05:30:00	Immediately after collection	0	Yesterday evening	No	No	No	Unchecked	Unchecked	Unchecked	Unchecked	Unchecked		Yes	Inside the house, inside cooler box	06:00:00
13102	P1	India	2018-12-20	Pregnant woman only	Control	Villupuram	Pregnant woman only	2018-12-05			NA	NA												NA	NA	NA					NA	2019-02-20	Yes	06:00:00	Immediately after collection	0	Yesterday evening	No	No	No	Unchecked	Unchecked	Unchecked	Unchecked	Unchecked		Yes	Inside the house, inside cooler box	12:00:00
13102	P2	India	2018-12-20	Pregnant woman only	Control	Villupuram	Pregnant woman only	2018-12-05			NA	NA												NA	NA	NA					NA	2019-04-12	Yes	06:00:00	Immediately after collection	1	Yesterday evening	No	No	No	Unchecked	Unchecked	Unchecked	Unchecked	Unchecked		Yes	Inside the house, inside cooler box	10:00:00
13103	BL	India	2018-12-22	Pregnant woman only	Control	Villupuram	Pregnant woman only	2018-12-15	Mother	Yes	2000-04-13	NA	MELKENDIKAL	Yes	Yes	Yes	Yes	Yes	No	No	No	No	Yes	NA	NA	NA		Complete			NA	2018-12-22	Yes	05:30:00	Immediately after collection	1	Yesterday evening	No	No	No	Unchecked	Unchecked	Unchecked	Unchecked	Unchecked		Yes	Inside the house, inside cooler box	07:15:00
13103	P1	India	2018-12-22	Pregnant woman only	Control	Villupuram	Pregnant woman only	2018-12-15			NA	NA												NA	NA	NA					NA	2019-04-04	Yes	05:00:00	Immediately after collection	1	Yesterday evening	No	No	No	Unchecked	Unchecked	Unchecked	Unchecked	Unchecked		Yes	Inside the house, inside cooler box	10:30:00
13103	P2	India	2018-12-22	Pregnant woman only	Control	Villupuram	Pregnant woman only	2018-12-15			NA	NA												NA	NA	NA					NA	2019-06-11	Yes	06:00:00	Immediately after collection	2	Yesterday evening	No	No	No	Unchecked	Unchecked	Unchecked	Unchecked	Unchecked		Yes	Inside the house, inside cooler box	08:00:00
13104	BL	India	2018-12-22	Pregnant woman only	Intervention: LPG cookstove	Villupuram	Pregnant woman only	2018-12-04	Mother	Yes	1995-07-06	NA	ERUKAMPATTU	Yes	Yes	Yes	Yes	Yes	No	No	No	No	Yes	NA	NA	NA		Complete			NA	2018-12-22	Yes	06:00:00	Immediately after collection	0	Yesterday evening	No	No	No	Unchecked	Unchecked	Unchecked	Unchecked	Unchecked		Yes	Inside the house, inside cooler box	07:15:00
13104	P2	India	2018-12-22	Pregnant woman only	Intervention: LPG cookstove	Villupuram	Pregnant woman only	2018-12-04			NA	NA												NA	NA	NA					NA	2019-05-03	Yes	05:30:00	Immediately after collection	1	Yesterday evening	No	No	No	Unchecked	Unchecked	Unchecked	Unchecked	Unchecked		Yes	Inside the house, inside cooler box	09:30:00
13105	BL	India	2018-12-22	Pregnant woman only	Intervention: LPG cookstove	Villupuram	Pregnant woman only	2018-12-04	Mother	Yes	1999-06-06	NA	PULIYANTHURAI	Yes	Yes	Yes	Yes	Yes	No	No	No	No	Yes	NA	NA	NA		Complete			NA	2018-12-22	Yes	05:30:00	Immediately after collection	0	Yesterday evening	No	No	No	Unchecked	Unchecked	Unchecked	Unchecked	Unchecked		Yes	Inside the house, inside cooler box	07:30:00
13105	P1	India	2018-12-22	Pregnant woman only	Intervention: LPG cookstove	Villupuram	Pregnant woman only	2018-12-04			NA	NA												NA	NA	NA					NA	2019-04-02	Yes	05:20:00	Immediately after collection	0	Yesterday evening	No	No	No	Unchecked	Unchecked	Unchecked	Unchecked	Unchecked		Yes	Inside the house, inside cooler box	11:30:00
13105	P2	India	2018-12-22	Pregnant woman only	Intervention: LPG cookstove	Villupuram	Pregnant woman only	2018-12-04			NA	NA												NA	NA	NA					NA	2019-05-29	Yes	05:30:00	Immediately after collection	1	Yesterday evening	No	No	No	Unchecked	Unchecked	Unchecked	Unchecked	Unchecked		Yes	Inside the house, inside cooler box	08:45:00
13106	BL	India	2019-01-07	Pregnant woman only	Intervention: LPG cookstove	Villupuram	Pregnant woman only	2018-12-15	Mother	Yes	1994-06-29	NA	MELVAZHAPPADI	Yes	Yes	Yes	Yes	Yes	No	No	No	No	Yes	NA	NA	NA		Complete			NA	2019-01-03	Yes	05:00:00	Immediately after collection	0	Yesterday evening	No	No	No	Unchecked	Unchecked	Unchecked	Unchecked	Unchecked		Yes	Inside the house, inside cooler box	11:00:00
13106	P1	India	2019-01-07	Pregnant woman only	Intervention: LPG cookstove	Villupuram	Pregnant woman only	2018-12-15			NA	NA												NA	NA	NA					NA	2019-04-02	Yes	05:00:00	Immediately after collection	2	Yesterday evening	No	No	No	Unchecked	Unchecked	Unchecked	Unchecked	Unchecked		Yes	Inside the house, inside cooler box	10:10:00
13106	P2	India	2019-01-07	Pregnant woman only	Intervention: LPG cookstove	Villupuram	Pregnant woman only	2018-12-15			NA	NA												NA	NA	NA					NA	2019-05-10	Yes	05:00:00	Immediately after collection	2	Yesterday evening	No	No	No	Unchecked	Unchecked	Unchecked	Unchecked	Unchecked		Yes	Inside the house, inside cooler box	11:10:00
13107	BL	India	2018-12-27	Pregnant woman only	Intervention: LPG cookstove	Villupuram	Pregnant woman only	2018-12-11	Mother	Yes	1995-07-01	NA	AARAMPOONDI	Yes	Yes	Yes	Yes	Yes	No	No	No	No	Yes	NA	NA	NA		Complete			NA	2018-12-27	Yes	05:30:00	Immediately after collection	0	Yesterday evening	No	No	No	Unchecked	Unchecked	Unchecked	Unchecked	Unchecked		Yes	Inside the house, inside cooler box	07:30:00
13107	P1	India	2018-12-27	Pregnant woman only	Intervention: LPG cookstove	Villupuram	Pregnant woman only	2018-12-11			NA	NA												NA	NA	NA					NA	2019-03-28	Yes	05:00:00	Immediately after collection	1	Yesterday evening	No	No	No	Unchecked	Unchecked	Unchecked	Unchecked	Unchecked		Yes	Inside the house, inside cooler box	09:55:00
13107	P2	India	2018-12-27	Pregnant woman only	Intervention: LPG cookstove	Villupuram	Pregnant woman only	2018-12-11			NA	NA												NA	NA	NA					NA	2019-05-24	Yes	05:00:00	Immediately after collection	0	Yesterday evening	No	No	No	Unchecked	Unchecked	Unchecked	Unchecked	Unchecked		Yes	Inside the house, inside cooler box	09:35:00
13108	BL	India	2018-12-27	Pregnant woman only	Control	Villupuram	Pregnant woman only	2018-12-11	Mother	Yes	1996-07-10	NA	KOVIL MOZHIPATTU	Yes	Yes	Yes	Yes	Yes	No	No	No	No	Yes	NA	NA	NA		Complete			NA	2018-12-27	Yes	05:00:00	Immediately after collection	0	Yesterday evening	No	No	No	Unchecked	Unchecked	Unchecked	Unchecked	Unchecked		Yes	Inside the house, inside cooler box	07:00:00
13108	P2	India	2018-12-27	Pregnant woman only	Control	Villupuram	Pregnant woman only	2018-12-11			NA	NA												NA	NA	NA					NA	2019-05-16	Yes	05:00:00	Immediately after collection	2	Yesterday evening	No	No	No	Unchecked	Unchecked	Unchecked	Unchecked	Unchecked		Yes	Inside the house, inside cooler box	10:00:00
13109	BL	India	2019-01-05	Pregnant woman only	Intervention: LPG cookstove	Villupuram	Pregnant woman only	2018-11-30	Mother	Yes	1995-10-27	NA	THAZHVELLAR	Yes	Yes	Yes	Yes	Yes	No	No	No	No	Yes	NA	NA	NA		Complete			NA	2019-01-05	Yes	05:00:00	Immediately after collection	0	Yesterday evening	No	No	No	Unchecked	Unchecked	Unchecked	Unchecked	Unchecked		Yes	Inside the house, inside cooler box	08:15:00
13109	P2	India	2019-01-05	Pregnant woman only	Intervention: LPG cookstove	Villupuram	Pregnant woman only	2018-11-30			NA	NA												NA	NA	NA					NA	2019-05-01	Yes	05:00:00	Immediately after collection	2	Yesterday evening	No	No	No	Unchecked	Unchecked	Unchecked	Unchecked	Unchecked		Yes	Inside the house, inside cooler box	10:20:00
13110	BL	India	2019-01-05	Pregnant woman only	Intervention: LPG cookstove	Villupuram	Pregnant woman only	2018-12-18	Mother	Yes	1991-01-01	NA	MELSATHANUR	Yes	Yes	Yes	Yes	Yes	No	No	No	No	Yes	NA	NA	NA		Complete			NA	2019-01-05	Yes	09:40:00	Immediately after collection	2	This morning	No	No	No	Unchecked	Unchecked	Unchecked	Unchecked	Unchecked		Yes	Inside the house, inside cooler box	09:50:00
13110	P1	India	2019-01-05	Pregnant woman only	Intervention: LPG cookstove	Villupuram	Pregnant woman only	2018-12-18			NA	NA												NA	NA	NA					NA	2019-03-23	Yes	06:00:00	Immediately after collection	0	Yesterday evening	No	No	No	Unchecked	Unchecked	Unchecked	Unchecked	Unchecked		Yes	Inside the house, inside cooler box	10:00:00
13110	P2	India	2019-01-05	Pregnant woman only	Intervention: LPG cookstove	Villupuram	Pregnant woman only	2018-12-18			NA	NA												NA	NA	NA					NA	2019-05-21	Yes	06:00:00	Immediately after collection	1	Yesterday evening	No	No	No	Unchecked	Unchecked	Unchecked	Unchecked	Unchecked		Yes	Inside the house, inside cooler box	10:30:00
13111	BL	India	2019-01-05	Pregnant woman only	Intervention: LPG cookstove	Villupuram	Pregnant woman only	2018-12-18	Mother	Yes	2000-07-01	NA	KARIYALUR	Yes	Yes	Yes	Yes	Yes	No	No	No	No	Yes	NA	NA	NA		Complete			NA	2019-01-05	Yes	06:00:00	Immediately after collection	0	Yesterday evening	No	No	No	Unchecked	Unchecked	Unchecked	Unchecked	Unchecked		Yes	Inside the house, inside cooler box	07:25:00
13111	P1	India	2019-01-05	Pregnant woman only	Intervention: LPG cookstove	Villupuram	Pregnant woman only	2018-12-18			NA	NA												NA	NA	NA					NA	2019-04-17	Yes	06:00:00	Immediately after collection	1	Yesterday evening	No	No	No	Unchecked	Unchecked	Unchecked	Unchecked	Unchecked		Yes	Inside the house, inside cooler box	07:30:00
13111	P2	India	2019-01-05	Pregnant woman only	Intervention: LPG cookstove	Villupuram	Pregnant woman only	2018-12-18			NA	NA												NA	NA	NA					NA	2019-05-29	Yes	06:00:00	Immediately after collection	2	Yesterday evening	No	No	No	Unchecked	Unchecked	Unchecked	Unchecked	Unchecked		Yes	Inside the house, inside cooler box	10:30:00
13112	BL	India	2019-01-10	Pregnant woman only	Control	Villupuram	Pregnant woman only	2018-12-18	Mother	Yes	1994-03-15	NA	MALLIGAIPADI	Yes	Yes	Yes	Yes	Yes	No	No	No	No	Yes	NA	NA	NA		Complete			NA	2019-01-10	Yes	07:15:00	Immediately after collection	1	Yesterday evening	No	No	No	Unchecked	Unchecked	Unchecked	Unchecked	Unchecked		Yes	Inside the house, inside cooler box	07:35:00
13112	P1	India	2019-01-10	Pregnant woman only	Control	Villupuram	Pregnant woman only	2018-12-18			NA	NA												NA	NA	NA					NA	2019-03-28	Yes	06:00:00	Immediately after collection	4	Yesterday evening	No	No	No	Unchecked	Unchecked	Unchecked	Unchecked	Unchecked		Yes	Inside the house, inside cooler box	09:40:00
13112	P2	India	2019-01-10	Pregnant woman only	Control	Villupuram	Pregnant woman only	2018-12-18			NA	NA												NA	NA	NA					NA	2019-05-28	Yes	06:00:00	Immediately after collection	1	Yesterday evening	No	No	No	Unchecked	Unchecked	Unchecked	Unchecked	Unchecked		Yes	Inside the house, inside cooler box	06:30:00
13113	BL	India	2019-01-22	Pregnant woman only	Intervention: LPG cookstove	Villupuram	Pregnant woman only	2019-01-03	Mother	Yes	1999-02-15	NA	THAZHMUNDIYUR	Yes	Yes	Yes	Yes	Yes	No	No	No	No	Yes	NA	NA	NA		Complete			NA	2019-01-22	Yes	06:00:00	Immediately after collection	1	Yesterday evening	No	No	No	Unchecked	Unchecked	Unchecked	Unchecked	Unchecked		Yes	Inside the house, inside cooler box	08:30:00
13113	P1	India	2019-01-22	Pregnant woman only	Intervention: LPG cookstove	Villupuram	Pregnant woman only	2019-01-03			NA	NA												NA	NA	NA					NA	2019-03-26	Yes	06:00:00	Immediately after collection	1	Yesterday evening	No	No	No	Unchecked	Unchecked	Unchecked	Unchecked	Unchecked		Yes	Inside the house, inside cooler box	09:00:00
13114	BL	India	2019-01-22	Pregnant woman only	Intervention: LPG cookstove	Villupuram	Pregnant woman only	2018-12-15	Mother	Yes	2000-07-04	NA	MELKENDIKAL	Yes	Yes	Yes	Yes	Yes	No	No	No	No	Yes	NA	NA	NA		Complete			NA	2019-01-22	Yes	06:30:00	Immediately after collection	0	Yesterday evening	No	No	No	Unchecked	Unchecked	Unchecked	Unchecked	Unchecked		Yes	Inside the house, inside cooler box	10:30:00
13114	P1	India	2019-01-22	Pregnant woman only	Intervention: LPG cookstove	Villupuram	Pregnant woman only	2018-12-15			NA	NA												NA	NA	NA					NA	2019-05-01	Yes	06:00:00	Immediately after collection	1	Yesterday evening	No	No	No	Unchecked	Unchecked	Unchecked	Unchecked	Unchecked		Yes	Inside the house, inside cooler box	07:55:00
13114	P2	India	2019-01-22	Pregnant woman only	Intervention: LPG cookstove	Villupuram	Pregnant woman only	2018-12-15			NA	NA												NA	NA	NA					NA	2019-06-21	Yes	06:00:00	Immediately after collection	1	Yesterday evening	No	No	No	Unchecked	Unchecked	Unchecked	Unchecked	Unchecked		Yes	Inside the house, inside cooler box	09:50:00
13115	BL	India	2019-01-29	Pregnant woman only	Intervention: LPG cookstove	Villupuram	Pregnant woman only	2019-01-03	Mother	Yes	1993-01-01	NA	MELVHAPPADI	Yes	Yes	Yes	Yes	Yes	No	No	No	No	Yes	NA	NA	NA		Complete			NA	2019-01-29	Yes	05:00:00	Immediately after collection	0	Yesterday evening	Yes	No	No	Unchecked	Unchecked	Unchecked	Unchecked	Unchecked		Yes	Inside the house, inside cooler box	09:00:00
13116	BL	India	2019-01-25	Pregnant woman only	Control	Villupuram	Pregnant woman only	2019-01-09	Mother	Yes	1990-11-12	NA	ALANUR	Yes	Yes	Yes	Yes	Yes	No	No	No	No	Yes	NA	NA	NA		Complete			NA	2019-01-25	Yes	06:00:00	Immediately after collection	1	Yesterday evening	No	No	No	Unchecked	Unchecked	Unchecked	Unchecked	Unchecked		Yes	Inside the house, inside cooler box	10:00:00
13116	P1	India	2019-01-25	Pregnant woman only	Control	Villupuram	Pregnant woman only	2019-01-09			NA	NA												NA	NA	NA					NA	2019-04-05	Yes	06:00:00	Immediately after collection	1	Yesterday evening	No	No	No	Unchecked	Unchecked	Unchecked	Unchecked	Unchecked		Yes	Inside the house, inside cooler box	09:20:00
13116	P2	India	2019-01-25	Pregnant woman only	Control	Villupuram	Pregnant woman only	2019-01-09			NA	NA												NA	NA	NA					NA	2019-05-23	Yes	06:00:00	Immediately after collection	1	Yesterday evening	No	No	No	Unchecked	Unchecked	Unchecked	Unchecked	Unchecked		Yes	Inside the house, inside cooler box	09:50:00
13117	BL	India	2019-01-25	Pregnant woman only	Intervention: LPG cookstove	Villupuram	Pregnant woman only	2019-01-08	Mother	Yes	1991-06-10	NA	Perumanatham	Yes	Yes	Yes	Yes	Yes	No	No	No	No	Yes	NA	NA	NA		Complete			NA	2019-01-25	Yes	08:00:00	Immediately after collection	1	Yesterday evening	No	No	No	Unchecked	Unchecked	Unchecked	Unchecked	Unchecked		Yes	Inside the house, inside cooler box	09:15:00
13117	P1	India	2019-01-25	Pregnant woman only	Intervention: LPG cookstove	Villupuram	Pregnant woman only	2019-01-08			NA	NA												NA	NA	NA					NA	2019-04-12	Yes	06:30:00	Immediately after collection	1	Yesterday evening	No	No	No	Unchecked	Unchecked	Unchecked	Unchecked	Unchecked		Yes	Inside the house, inside cooler box	08:50:00
13117	P2	India	2019-01-25	Pregnant woman only	Intervention: LPG cookstove	Villupuram	Pregnant woman only	2019-01-08			NA	NA												NA	NA	NA					NA	2019-05-31	Yes	06:00:00	Immediately after collection	3	Yesterday evening	No	No	No	Unchecked	Unchecked	Unchecked	Unchecked	Unchecked		Yes	Inside the house, inside cooler box	09:40:00
13118	BL	India	2019-01-25	Pregnant woman only	Control	Villupuram	Pregnant woman only	2019-01-09	Mother	Yes	1999-11-23	NA	VENGALUR	Yes	Yes	Yes	Yes	Yes	No	No	No	No	Yes	NA	NA	NA		Complete			NA	2019-01-25	Yes	06:00:00	Immediately after collection	0	Yesterday evening	No	No	No	Unchecked	Unchecked	Unchecked	Unchecked	Unchecked		Yes	Inside the house, inside cooler box	08:20:00
13118	P1	India	2019-01-25	Pregnant woman only	Control	Villupuram	Pregnant woman only	2019-01-09			NA	NA												NA	NA	NA					NA	2019-03-12	Yes	05:00:00	Immediately after collection	0	Yesterday evening	No	No	No	Unchecked	Unchecked	Unchecked	Unchecked	Unchecked		Yes	Inside the house, inside cooler box	10:15:00
13118	P2	India	2019-01-25	Pregnant woman only	Control	Villupuram	Pregnant woman only	2019-01-09			NA	NA												NA	NA	NA					NA	2019-05-18	Yes	06:00:00	Immediately after collection	0	Yesterday evening	No	No	No	Unchecked	Unchecked	Unchecked	Unchecked	Unchecked		Yes	Inside the house, inside cooler box	09:50:00
13119	BL	India	2019-01-29	Pregnant woman only	Control	Villupuram	Pregnant woman only	2019-01-08	Mother	Yes	1999-11-20	NA	Melmadhur	Yes	Yes	Yes	Yes	Yes	No	No	No	No	Yes	NA	NA	NA		Complete			NA	2019-01-29	Yes	06:00:00	Immediately after collection	0	Yesterday evening	No	No	No	Unchecked	Unchecked	Unchecked	Unchecked	Unchecked		Yes	Inside the house, inside cooler box	08:00:00
13119	P1	India	2019-01-29	Pregnant woman only	Control	Villupuram	Pregnant woman only	2019-01-08			NA	NA												NA	NA	NA					NA	2019-05-11	Yes	05:30:00	Immediately after collection	0	Yesterday evening	No	No	No	Unchecked	Unchecked	Unchecked	Unchecked	Unchecked		Yes	Inside the house, inside cooler box	09:00:00
13119	P2	India	2019-01-29	Pregnant woman only	Control	Villupuram	Pregnant woman only	2019-01-08			NA	NA												NA	NA	NA					NA	2019-07-09	Yes	06:00:00	Immediately after collection	0	Yesterday evening	No	No	No	Unchecked	Unchecked	Unchecked	Unchecked	Unchecked		Yes	Inside the house, inside cooler box	08:00:00
13120	BL	India	2019-01-29	Pregnant woman only	Intervention: LPG cookstove	Villupuram	Pregnant woman only	2019-01-08	Mother	Yes	1996-06-11	NA	Mattapattu	Yes	Yes	Yes	Yes	Yes	No	No	No	No	Yes	NA	NA	NA		Complete			NA	2019-01-29	Yes	05:00:00	Immediately after collection	1	Yesterday evening	No	No	No	Unchecked	Unchecked	Unchecked	Unchecked	Unchecked		Yes	Inside the house, inside cooler box	07:40:00
13120	P1	India	2019-01-29	Pregnant woman only	Intervention: LPG cookstove	Villupuram	Pregnant woman only	2019-01-08			NA	NA												NA	NA	NA					NA	2019-03-23	Yes	06:00:00	Immediately after collection	0	Yesterday evening	No	No	No	Unchecked	Unchecked	Unchecked	Unchecked	Unchecked		Yes	Inside the house, inside cooler box	08:55:00
13120	P2	India	2019-01-29	Pregnant woman only	Intervention: LPG cookstove	Villupuram	Pregnant woman only	2019-01-08			NA	NA												NA	NA	NA					NA	2019-05-22	Yes	06:00:00	Immediately after collection	1	Yesterday evening	No	No	No	Unchecked	Unchecked	Unchecked	Unchecked	Unchecked		Yes	Inside the house, inside cooler box	08:45:00
13121	BL	India	2019-01-29	Pregnant woman only	Intervention: LPG cookstove	Villupuram	Pregnant woman only	2019-01-09	Mother	Yes	1998-05-16	NA	KAVIYAM	Yes	Yes	Yes	Yes	Yes	No	No	No	No	Yes	NA	NA	NA		Complete			NA	2019-01-29	Yes	05:00:00	Immediately after collection	0	Yesterday evening	No	No	No	Unchecked	Unchecked	Unchecked	Unchecked	Unchecked		Yes	Inside the house, inside cooler box	07:00:00
13121	P1	India	2019-01-29	Pregnant woman only	Intervention: LPG cookstove	Villupuram	Pregnant woman only	2019-01-09			NA	NA												NA	NA	NA					NA	2019-03-02	Yes	06:00:00	Immediately after collection	0	Yesterday evening	No	No	No	Unchecked	Unchecked	Unchecked	Unchecked	Unchecked		Yes	Inside the house, inside cooler box	09:15:00
13121	P2	India	2019-01-29	Pregnant woman only	Intervention: LPG cookstove	Villupuram	Pregnant woman only	2019-01-09			NA	NA												NA	NA	NA					NA	2019-04-17	Yes	05:30:00	Immediately after collection	2	Yesterday evening	No	No	No	Unchecked	Unchecked	Unchecked	Unchecked	Unchecked		Yes	Inside the house, inside cooler box	08:30:00
13122	BL	India	2019-02-07	Pregnant woman only	Control	Villupuram	Pregnant woman only	2019-01-21	Mother	Yes	1998-05-10	NA	MATTAPATTU	Yes	Yes	Yes	Yes	Yes	No	No	No	No	Yes	NA	NA	NA		Complete			NA	2019-02-05	Yes	06:00:00	Immediately after collection	1	Yesterday evening	No	No	No	Unchecked	Unchecked	Unchecked	Unchecked	Unchecked		Yes	Inside the house, inside cooler box	08:45:00
13122	P1	India	2019-02-07	Pregnant woman only	Control	Villupuram	Pregnant woman only	2019-01-21			NA	NA												NA	NA	NA					NA	2019-03-23	Yes	06:00:00	Immediately after collection	0	Yesterday evening	No	No	Yes	Checked	Unchecked	Unchecked	Unchecked	Checked	Cold	Yes	Inside the house, inside cooler box	09:30:00
13122	P2	India	2019-02-07	Pregnant woman only	Control	Villupuram	Pregnant woman only	2019-01-21			NA	NA												NA	NA	NA					NA	2019-05-10	Yes	06:15:00	Immediately after collection	1	Yesterday evening	No	No	No	Unchecked	Unchecked	Unchecked	Unchecked	Unchecked		Yes	Inside the house, inside cooler box	09:40:00
13123	BL	India	2019-02-02	Pregnant woman only	Control	Villupuram	Pregnant woman only	2019-01-23	Mother	Yes	1997-01-01	NA	Kannur	Yes	Yes	Yes	Yes	Yes	No	No	No	No	Yes	NA	NA	NA		Complete			NA	2019-02-02	Yes	06:00:00	Immediately after collection	1	Yesterday evening	No	No	No	Unchecked	Unchecked	Unchecked	Unchecked	Unchecked		Yes	Inside the house, inside cooler box	09:00:00
13123	P1	India	2019-02-02	Pregnant woman only	Control	Villupuram	Pregnant woman only	2019-01-23			NA	NA												NA	NA	NA					NA	2019-04-02	Yes	06:00:00	Immediately after collection	1	Yesterday evening	No	No	No	Unchecked	Unchecked	Unchecked	Unchecked	Unchecked		Yes	Inside the house, inside cooler box	08:30:00
13123	P2	India	2019-02-02	Pregnant woman only	Control	Villupuram	Pregnant woman only	2019-01-23			NA	NA												NA	NA	NA					NA	2019-05-18	Yes	06:00:00	Immediately after collection	2	Yesterday evening	No	No	No	Unchecked	Unchecked	Unchecked	Unchecked	Unchecked		Yes	Inside the house, inside cooler box	10:15:00
13124	BL	India	2019-02-02	Pregnant woman only	Control	Villupuram	Pregnant woman only	2019-01-22	Mother	Yes	1999-01-01	NA	ALANUR	Yes	Yes	Yes	Yes	Yes	No	No	No	No	Yes	NA	NA	NA		Complete			NA	2019-02-02	Yes	06:30:00	Immediately after collection	0	Yesterday evening	No	No	No	Unchecked	Unchecked	Unchecked	Unchecked	Unchecked		Yes	Inside the house, inside cooler box	08:00:00
13124	P1	India	2019-02-02	Pregnant woman only	Control	Villupuram	Pregnant woman only	2019-01-22			NA	NA												NA	NA	NA					NA	2019-04-30	Yes	06:00:00	Immediately after collection	1	Yesterday evening	No	No	No	Unchecked	Unchecked	Unchecked	Unchecked	Unchecked		Yes	Inside the house, inside cooler box	09:50:00
13124	P2	India	2019-02-02	Pregnant woman only	Control	Villupuram	Pregnant woman only	2019-01-22			NA	NA												NA	NA	NA					NA	2019-06-20	Yes	06:00:00	The sample was not placed into the cooler	1	Yesterday evening	No	No	No	Unchecked	Unchecked	Unchecked	Unchecked	Unchecked		Yes	Inside the house, inside cooler box	11:10:00
13125	BL	India	2019-02-07	Pregnant woman only	Intervention: LPG cookstove	Villupuram	Pregnant woman only	2019-01-24	Mother	Yes	1998-01-01	NA	Melkendikal	Yes	Yes	Yes	Yes	Yes	No	No	No	No	Yes	NA	NA	NA		Complete			NA	2019-02-05	Yes	06:30:00	Immediately after collection	1	Yesterday evening	No	No	No	Unchecked	Unchecked	Unchecked	Unchecked	Unchecked		Yes	Inside the house, inside cooler box	09:30:00
13125	P1	India	2019-02-07	Pregnant woman only	Intervention: LPG cookstove	Villupuram	Pregnant woman only	2019-01-24			NA	NA												NA	NA	NA					NA	2019-04-10	Yes	08:00:00	Immediately after collection	2	This morning	No	No	No	Unchecked	Unchecked	Unchecked	Unchecked	Unchecked		Yes	Inside the house, inside cooler box	09:00:00
13125	P2	India	2019-02-07	Pregnant woman only	Intervention: LPG cookstove	Villupuram	Pregnant woman only	2019-01-24			NA	NA												NA	NA	NA					NA	2019-06-11	Yes	06:30:00	Immediately after collection	2	Yesterday evening	No	No	No	Unchecked	Unchecked	Unchecked	Unchecked	Unchecked		Yes	Inside the house, inside cooler box	10:00:00
13126	BL	India	2019-02-02	Pregnant woman only	Control	Villupuram	Pregnant woman only	2019-01-22	Mother	Yes	2000-04-08	NA	ERUKAMPATTU	Yes	Yes	Yes	Yes	Yes	No	No	No	No	Yes	NA	NA	NA		Complete			NA	2019-02-02	Yes	05:00:00	Immediately after collection	0	Yesterday evening	No	No	No	Unchecked	Unchecked	Unchecked	Unchecked	Unchecked		Yes	Inside the house, inside cooler box	08:10:00
13126	P1	India	2019-02-02	Pregnant woman only	Control	Villupuram	Pregnant woman only	2019-01-22			NA	NA												NA	NA	NA					NA	2019-03-06	Yes	06:00:00	Immediately after collection	0	Yesterday evening	No	No	No	Unchecked	Unchecked	Unchecked	Unchecked	Unchecked		Yes	Inside the house, inside cooler box	08:50:00
13126	P2	India	2019-02-02	Pregnant woman only	Control	Villupuram	Pregnant woman only	2019-01-22			NA	NA												NA	NA	NA					NA	2019-05-18	Yes	06:00:00	Immediately after collection	1	Yesterday evening	No	No	No	Unchecked	Unchecked	Unchecked	Unchecked	Unchecked		Yes	Inside the house, inside cooler box	08:20:00
13127	BL	India	2019-02-12	Pregnant woman only	Control	Villupuram	Pregnant woman only	2019-01-21	Mother	Yes	1996-01-01	NA	VAILAMPADI	Yes	Yes	Yes	Yes	Yes	No	No	No	No	Yes	NA	NA	NA		Complete			NA	2019-02-07	Yes	05:30:00	Immediately after collection	0	Yesterday evening	No	No	No	Unchecked	Unchecked	Unchecked	Unchecked	Unchecked		Yes	Inside the house, inside cooler box	08:00:00
13127	P1	India	2019-02-12	Pregnant woman only	Control	Villupuram	Pregnant woman only	2019-01-21			NA	NA												NA	NA	NA					NA	2019-04-24	Yes	06:00:00	Immediately after collection	0	Yesterday evening	No	No	No	Unchecked	Unchecked	Unchecked	Unchecked	Unchecked		Yes	Inside the house, inside cooler box	08:00:00
13127	P2	India	2019-02-12	Pregnant woman only	Control	Villupuram	Pregnant woman only	2019-01-21			NA	NA												NA	NA	NA					NA	2019-06-29	Yes	06:00:00	Immediately after collection	0	Yesterday evening	No	No	No	Unchecked	Unchecked	Unchecked	Unchecked	Unchecked		Yes	Inside the house, inside cooler box	08:20:00
13128	BL	India	2019-02-12	Pregnant woman only	Intervention: LPG cookstove	Villupuram	Pregnant woman only	2019-01-25	Mother	Yes	1997-09-15	NA	VAYALAMPADI	Yes	Yes	Yes	Yes	Yes	No	No	No	No	Yes	NA	NA	NA		Complete			NA	2019-02-07	Yes	06:30:00	Immediately after collection	0	Yesterday evening	No	No	No	Unchecked	Unchecked	Unchecked	Unchecked	Unchecked		Yes	Inside the house, inside cooler box	08:30:00
13128	P1	India	2019-02-12	Pregnant woman only	Intervention: LPG cookstove	Villupuram	Pregnant woman only	2019-01-25			NA	NA												NA	NA	NA					NA	2019-04-24	Yes	07:00:00	Immediately after collection	2	Yesterday evening	No	No	No	Unchecked	Unchecked	Unchecked	Unchecked	Unchecked		Yes	Inside the house, inside cooler box	08:35:00
13128	P2	India	2019-02-12	Pregnant woman only	Intervention: LPG cookstove	Villupuram	Pregnant woman only	2019-01-25			NA	NA												NA	NA	NA					NA	2019-05-25	Yes	06:35:00	Immediately after collection	1	Yesterday evening	No	No	No	Unchecked	Unchecked	Unchecked	Unchecked	Unchecked		Yes	Inside the house, inside cooler box	08:45:00
13129	BL	India	2019-02-12	Pregnant woman only	Control	Villupuram	Pregnant woman only	2019-01-25	Mother	Yes	2000-01-01	NA	VAYALAMPADI	Yes	Yes	Yes	Yes	Yes	No	No	No	No	Yes	NA	NA	NA		Complete			NA	2019-02-07	Yes	06:30:00	Immediately after collection	0	Yesterday evening	No	No	No	Unchecked	Unchecked	Unchecked	Unchecked	Unchecked		Yes	Inside the house, inside cooler box	09:10:00
13129	P1	India	2019-02-12	Pregnant woman only	Control	Villupuram	Pregnant woman only	2019-01-25			NA	NA												NA	NA	NA					NA	2019-05-25	Yes	07:00:00	Immediately after collection	2	Yesterday evening	No	No	No	Unchecked	Unchecked	Unchecked	Unchecked	Unchecked		Yes	Inside the house, inside cooler box	07:05:00
13129	P2	India	2019-02-12	Pregnant woman only	Control	Villupuram	Pregnant woman only	2019-01-25			NA	NA												NA	NA	NA					NA	2019-06-29	Yes	06:30:00	Immediately after collection	1	Yesterday evening	No	No	No	Unchecked	Unchecked	Unchecked	Unchecked	Unchecked		Yes	Inside the house, inside cooler box	07:45:00
13130	BL	India	2019-02-15	Pregnant woman only	Control	Villupuram	Pregnant woman only	2019-01-24	Mother	Yes	1999-09-12	NA	Perumanantham	Yes	Yes	Yes	Yes	Yes	No	No	No	No	Yes	NA	NA	NA		Complete			NA	2019-02-15	Yes	07:00:00	Immediately after collection	1	Yesterday evening	No	No	No	Unchecked	Unchecked	Unchecked	Unchecked	Unchecked		Yes	Inside the house, inside cooler box	09:20:00
13130	P1	India	2019-02-15	Pregnant woman only	Control	Villupuram	Pregnant woman only	2019-01-24			NA	NA												NA	NA	NA					NA	2019-04-12	Yes	06:45:00	Immediately after collection	2	Yesterday evening	No	No	No	Unchecked	Unchecked	Unchecked	Unchecked	Unchecked		Yes	Inside the house, inside cooler box	10:30:00
13130	P2	India	2019-02-15	Pregnant woman only	Control	Villupuram	Pregnant woman only	2019-01-24			NA	NA												NA	NA	NA					NA	2019-06-04	Yes	06:10:00	Immediately after collection	0	Yesterday evening	No	No	No	Unchecked	Unchecked	Unchecked	Unchecked	Unchecked		Yes	Inside the house, inside cooler box	11:50:00
13131	BL	India	2019-02-14	Pregnant woman only	Intervention: LPG cookstove	Villupuram	Pregnant woman only	2019-01-26	Mother	Yes	1993-11-12	NA	MOOLAKKADU	Yes	Yes	Yes	Yes	Yes	No	No	No	No	Yes	NA	NA	NA		Complete			NA	2019-02-14	Yes	05:30:00	Immediately after collection	0	Yesterday evening	No	No	No	Unchecked	Unchecked	Unchecked	Unchecked	Unchecked		Yes	Inside the house, inside cooler box	08:00:00
13131	P1	India	2019-02-14	Pregnant woman only	Intervention: LPG cookstove	Villupuram	Pregnant woman only	2019-01-26			NA	NA												NA	NA	NA					NA	2019-03-30	Yes	05:30:00	Immediately after collection	2	Yesterday evening	No	No	No	Unchecked	Unchecked	Unchecked	Unchecked	Unchecked		Yes	Inside the house, inside cooler box	12:20:00
13131	P2	India	2019-02-14	Pregnant woman only	Intervention: LPG cookstove	Villupuram	Pregnant woman only	2019-01-26			NA	NA												NA	NA	NA					NA	2019-05-23	Yes	06:00:00	Immediately after collection	3	Yesterday evening	No	No	No	Unchecked	Unchecked	Unchecked	Unchecked	Unchecked		Yes	Inside the house, inside cooler box	07:35:00
13132	BL	India	2019-02-07	Pregnant woman only	Intervention: LPG cookstove	Villupuram	Pregnant woman only	2019-01-23	Mother	Yes	2000-11-23	NA	Mavadipattu	Yes	Yes	Yes	Yes	Yes	No	No	No	No	Yes	NA	NA	NA		Complete			NA	2019-02-05	Yes	06:00:00	Immediately after collection	0	Yesterday evening	No	No	No	Unchecked	Unchecked	Unchecked	Unchecked	Unchecked		Yes	Inside the house, inside cooler box	10:35:00
13132	P1	India	2019-02-07	Pregnant woman only	Intervention: LPG cookstove	Villupuram	Pregnant woman only	2019-01-23			NA	NA												NA	NA	NA					NA	2019-05-01	Yes	06:00:00	Immediately after collection	0	Yesterday evening	No	No	No	Unchecked	Unchecked	Unchecked	Unchecked	Unchecked		Yes	Inside the house, inside cooler box	11:40:00
13132	P2	India	2019-02-07	Pregnant woman only	Intervention: LPG cookstove	Villupuram	Pregnant woman only	2019-01-23			NA	NA												NA	NA	NA					NA	2019-06-19	Yes	06:00:00	Immediately after collection	2	Yesterday evening	No	No	No	Unchecked	Unchecked	Unchecked	Unchecked	Unchecked		Yes	Inside the house, inside cooler box	07:25:00
13133	BL	India	2019-02-07	Pregnant woman only	Intervention: LPG cookstove	Villupuram	Pregnant woman only	2019-01-24	Mother	Yes	1994-10-29	NA	Kurathikundram	Yes	Yes	Yes	Yes	Yes	No	No	No	No	Yes	NA	NA	NA		Complete			NA	2019-02-05	Yes	06:00:00	Immediately after collection	0	Yesterday evening	No	No	No	Unchecked	Unchecked	Unchecked	Unchecked	Unchecked		Yes	Inside the house, inside cooler box	10:00:00
13133	P1	India	2019-02-07	Pregnant woman only	Intervention: LPG cookstove	Villupuram	Pregnant woman only	2019-01-24			NA	NA												NA	NA	NA					NA	2019-05-01	Yes	07:00:00	Immediately after collection	2	Yesterday evening	No	No	No	Unchecked	Unchecked	Unchecked	Unchecked	Unchecked		Yes	Inside the house, inside cooler box	11:20:00
13133	P2	India	2019-02-07	Pregnant woman only	Intervention: LPG cookstove	Villupuram	Pregnant woman only	2019-01-24			NA	NA												NA	NA	NA					NA	2019-06-21	Yes	06:00:00	Immediately after collection	2	Yesterday evening	No	No	No	Unchecked	Unchecked	Unchecked	Unchecked	Unchecked		Yes	Inside the house, inside cooler box	11:10:00
13135	BL	India	2019-02-20	Pregnant woman only	Control	Villupuram	Pregnant woman only	2019-01-24	Mother	Yes	1995-01-01	NA	Thazh vazhapadi	Yes	Yes	Yes	Yes	Yes	No	No	No	No	Yes	NA	NA	NA		Complete			NA	2019-02-05	Yes	06:00:00	Immediately after collection	0	Yesterday evening	No	No	No	Unchecked	Unchecked	Unchecked	Unchecked	Unchecked		Yes	Inside the house, inside cooler box	07:55:00
13135	P1	India	2019-02-20	Pregnant woman only	Control	Villupuram	Pregnant woman only	2019-01-24			NA	NA												NA	NA	NA					NA	2019-04-17	Yes	06:00:00	Immediately after collection	1	Yesterday evening	Yes	No	No	Unchecked	Unchecked	Unchecked	Unchecked	Unchecked		Yes	Inside the house, inside cooler box	10:40:00
13136	BL	India	2019-02-12	Pregnant woman only	Control	Villupuram	Pregnant woman only	2019-01-24	Mother	Yes	1997-07-17	NA	ETRAPATTI	Yes	Yes	Yes	Yes	Yes	No	No	No	No	Yes	NA	NA	NA		Complete			NA	2019-02-12	Yes	05:30:00	Immediately after collection	1	Yesterday evening	No	No	No	Unchecked	Unchecked	Unchecked	Unchecked	Unchecked		Yes	Inside the house, inside cooler box	08:30:00
13136	P1	India	2019-02-12	Pregnant woman only	Control	Villupuram	Pregnant woman only	2019-01-24			NA	NA												NA	NA	NA					NA	2019-05-16	Yes	05:00:00	Immediately after collection	0	Yesterday evening	No	No	No	Unchecked	Unchecked	Unchecked	Unchecked	Unchecked		Yes	Inside the house, inside cooler box	09:00:00
13136	P2	India	2019-02-12	Pregnant woman only	Control	Villupuram	Pregnant woman only	2019-01-24			NA	NA												NA	NA	NA					NA	2019-06-25	Yes	06:00:00	Immediately after collection	2	Yesterday evening	No	No	No	Unchecked	Unchecked	Unchecked	Unchecked	Unchecked		Yes	Inside the house, inside cooler box	11:10:00
13137	BL	India	2019-02-07	Pregnant woman only	Control	Villupuram	Pregnant woman only	2019-01-24	Mother	Yes	1999-09-23	NA	Vayalampadi	Yes	Yes	Yes	Yes	Yes	No	No	No	No	Yes	NA	NA	NA		Complete			NA	2019-02-07	Yes	06:00:00	Immediately after collection	0	Yesterday evening	No	No	No	Unchecked	Unchecked	Unchecked	Unchecked	Unchecked		Yes	Inside the house, inside cooler box	11:00:00
13137	P1	India	2019-02-07	Pregnant woman only	Control	Villupuram	Pregnant woman only	2019-01-24			NA	NA												NA	NA	NA					NA	2019-05-25	Yes	06:00:00	Immediately after collection	0	Yesterday evening	No	No	No	Unchecked	Unchecked	Unchecked	Unchecked	Unchecked		Yes	Inside the house, inside cooler box	08:45:00
13138	BL	India	2019-02-12	Pregnant woman only	Control	Villupuram	Pregnant woman only	2019-01-31	Mother	Yes	1996-01-01	NA	VAARAM	Yes	Yes	Yes	Yes	Yes	No	No	No	No	Yes	NA	NA	NA		Complete			NA	2019-02-12	Yes	08:00:00	Immediately after collection	1	Yesterday evening	Yes	No	No	Unchecked	Unchecked	Unchecked	Unchecked	Unchecked		Yes	Inside the house, inside cooler box	09:30:00
13138	P2	India	2019-02-12	Pregnant woman only	Control	Villupuram	Pregnant woman only	2019-01-31			NA	NA												NA	NA	NA					NA	2019-07-28	Yes	06:00:00	Immediately after collection	0	Yesterday evening	No	No	No	Unchecked	Unchecked	Unchecked	Unchecked	Unchecked		Yes	Inside the house, inside cooler box	08:51:00
13140	BL	India	2019-02-23	Pregnant woman only	Intervention: LPG cookstove	Villupuram	Pregnant woman only	2019-01-29	Mother	Yes	2000-04-08	NA	VAARAM	Yes	Yes	Yes	Yes	Yes	No	No	No	No	Yes	NA	NA	NA		Complete			NA	2019-02-23	Yes	06:00:00	Immediately after collection	1	Yesterday evening	No	No	No	Unchecked	Unchecked	Unchecked	Unchecked	Unchecked		Yes	Inside the house, inside cooler box	09:05:00
13140	P1	India	2019-02-23	Pregnant woman only	Intervention: LPG cookstove	Villupuram	Pregnant woman only	2019-01-29			NA	NA												NA	NA	NA					NA	2019-05-03	Yes	05:30:00	Immediately after collection	0	Yesterday evening	No	No	No	Unchecked	Unchecked	Unchecked	Unchecked	Unchecked		Yes	Inside the house, inside cooler box	10:20:00
13140	P2	India	2019-02-23	Pregnant woman only	Intervention: LPG cookstove	Villupuram	Pregnant woman only	2019-01-29			NA	NA												NA	NA	NA					NA	2019-06-19	Yes	05:30:00	Immediately after collection	1	Yesterday evening	No	No	No	Unchecked	Unchecked	Unchecked	Unchecked	Unchecked		Yes	Inside the house, inside cooler box	08:40:00
13141	BL	India	2019-02-23	Pregnant woman only	Control	Villupuram	Pregnant woman only	2019-01-31	Mother	Yes	2000-08-08	NA	UPPOOR	Yes	Yes	Yes	Yes	Yes	No	No	No	No	Yes	NA	NA	NA		Complete			NA	2019-02-23	Yes	06:00:00	Immediately after collection	0	Yesterday evening	No	No	No	Unchecked	Unchecked	Unchecked	Unchecked	Unchecked		Yes	Inside the house, inside cooler box	09:48:00
13141	P1	India	2019-02-23	Pregnant woman only	Control	Villupuram	Pregnant woman only	2019-01-31			NA	NA												NA	NA	NA					NA	2019-05-03	Yes	06:00:00	Immediately after collection	1	Yesterday evening	No	No	No	Unchecked	Unchecked	Unchecked	Unchecked	Unchecked		Yes	Inside the house, inside cooler box	11:10:00
13141	P2	India	2019-02-23	Pregnant woman only	Control	Villupuram	Pregnant woman only	2019-01-31			NA	NA												NA	NA	NA					NA	2019-06-19	Yes	06:00:00	Immediately after collection	2	Yesterday evening	No	No	No	Unchecked	Unchecked	Unchecked	Unchecked	Unchecked		Yes	Inside the house, inside cooler box	08:25:00
13142	BL	India	2019-02-15	Pregnant woman only	Control	Villupuram	Pregnant woman only	2019-01-30	Mother	Yes	1997-11-12	NA	PERUMANATHAM	Yes	Yes	Yes	Yes	Yes	No	No	No	No	Yes	NA	NA	NA		Complete			NA	2019-02-15	Yes	06:00:00	Immediately after collection	0	Yesterday evening	No	No	No	Unchecked	Unchecked	Unchecked	Unchecked	Unchecked		Yes	Inside the house, inside cooler box	10:00:00
13142	P1	India	2019-02-15	Pregnant woman only	Control	Villupuram	Pregnant woman only	2019-01-30			NA	NA												NA	NA	NA					NA	2019-04-12	Yes	06:00:00	Immediately after collection	2	Yesterday evening	No	No	No	Unchecked	Unchecked	Unchecked	Unchecked	Unchecked		Yes	Inside the house, inside cooler box	08:30:00
13142	P2	India	2019-02-15	Pregnant woman only	Control	Villupuram	Pregnant woman only	2019-01-30			NA	NA												NA	NA	NA					NA	2019-06-25	Yes	06:00:00	Immediately after collection	0	Yesterday evening	No	No	No	Unchecked	Unchecked	Unchecked	Unchecked	Unchecked		Yes	Inside the house, inside cooler box	10:00:00
13143	BL	India	2019-02-14	Pregnant woman only	Intervention: LPG cookstove	Villupuram	Pregnant woman only	2019-01-26	Mother	Yes	1998-02-28	NA	AANAIMADUVU	Yes	Yes	Yes	Yes	Yes	No	No	No	No	Yes	NA	NA	NA		Complete			NA	2019-02-14	Yes	06:30:00	Immediately after collection	1	Yesterday evening	No	No	No	Unchecked	Unchecked	Unchecked	Unchecked	Unchecked		Yes	Inside the house, inside cooler box	08:30:00
13143	P1	India	2019-02-14	Pregnant woman only	Intervention: LPG cookstove	Villupuram	Pregnant woman only	2019-01-26			NA	NA												NA	NA	NA					NA	2019-04-02	Yes	06:00:00	Immediately after collection	2	Yesterday evening	No	No	No	Unchecked	Unchecked	Unchecked	Unchecked	Unchecked		Yes	Inside the house, inside cooler box	10:00:00
13143	P2	India	2019-02-14	Pregnant woman only	Intervention: LPG cookstove	Villupuram	Pregnant woman only	2019-01-26			NA	NA												NA	NA	NA					NA	2019-05-23	Yes	06:00:00	Immediately after collection	4	Yesterday evening	No	No	No	Unchecked	Unchecked	Unchecked	Unchecked	Unchecked		Yes	Inside the house, inside cooler box	07:10:00
13144	BL	India	2019-02-15	Pregnant woman only	Control	Villupuram	Pregnant woman only	2019-01-29	Mother	Yes	1996-10-12	NA	THARISUKKADU	Yes	Yes	Yes	Yes	Yes	No	No	No	No	Yes	NA	NA	NA		Complete			NA	2019-02-15	Yes	05:00:00	Immediately after collection	0	Yesterday evening	No	No	No	Unchecked	Unchecked	Unchecked	Unchecked	Unchecked		Yes	Inside the house, inside cooler box	08:00:00
13144	P1	India	2019-02-15	Pregnant woman only	Control	Villupuram	Pregnant woman only	2019-01-29			NA	NA												NA	NA	NA					NA	2019-05-14	Yes	06:00:00	Immediately after collection	1	Yesterday evening	No	No	No	Unchecked	Unchecked	Unchecked	Unchecked	Unchecked		Yes	Inside the house, inside cooler box	08:00:00
13144	P2	India	2019-02-15	Pregnant woman only	Control	Villupuram	Pregnant woman only	2019-01-29			NA	NA												NA	NA	NA					NA	2019-07-12	Yes	06:00:00	Immediately after collection	2	Yesterday evening	No	No	No	Unchecked	Unchecked	Unchecked	Unchecked	Unchecked		Yes	Inside the house, inside cooler box	09:20:00
13145	BL	India	2019-02-15	Pregnant woman only	Intervention: LPG cookstove	Villupuram	Pregnant woman only	2019-02-07	Mother	Yes	1992-09-27	NA	Melvellar	Yes	Yes	Yes	Yes	Yes	No	No	No	No	Yes	NA	NA	NA		Complete			NA	2019-02-15	Yes	06:00:00	Immediately after collection	1	Yesterday evening	No	No	No	Unchecked	Unchecked	Unchecked	Unchecked	Unchecked		Yes	Inside the house, inside cooler box	08:30:00
13145	P1	India	2019-02-15	Pregnant woman only	Intervention: LPG cookstove	Villupuram	Pregnant woman only	2019-02-07			NA	NA												NA	NA	NA					NA	2019-06-07	Yes	06:00:00	Immediately after collection	1	Yesterday evening	No	No	No	Unchecked	Unchecked	Unchecked	Unchecked	Unchecked		Yes	Inside the house, inside cooler box	11:45:00
13145	P2	India	2019-02-15	Pregnant woman only	Intervention: LPG cookstove	Villupuram	Pregnant woman only	2019-02-07			NA	NA												NA	NA	NA					NA	2019-07-05	Yes	05:30:00	Immediately after collection	3	Yesterday evening	No	No	No	Unchecked	Unchecked	Unchecked	Unchecked	Unchecked		Yes	Inside the house, inside cooler box	09:40:00
13146	BL	India	2019-02-23	Pregnant woman only	Control	Villupuram	Pregnant woman only	2019-02-07	Mother	Yes	1994-12-06	NA	Aarampoondi	Yes	Yes	Yes	Yes	Yes	No	No	No	No	Yes	NA	NA	NA		Complete			NA	2019-02-23	Yes	06:00:00	Immediately after collection	2	Yesterday evening	No	No	No	Unchecked	Unchecked	Unchecked	Unchecked	Unchecked		Yes	Inside the house, inside cooler box	10:45:00
13146	P1	India	2019-02-23	Pregnant woman only	Control	Villupuram	Pregnant woman only	2019-02-07			NA	NA												NA	NA	NA					NA	2019-05-07	Yes	06:00:00	Immediately after collection	2	Yesterday evening	No	No	No	Unchecked	Unchecked	Unchecked	Unchecked	Unchecked		Yes	Inside the house, inside cooler box	09:30:00
13146	P2	India	2019-02-23	Pregnant woman only	Control	Villupuram	Pregnant woman only	2019-02-07			NA	NA												NA	NA	NA					NA	2019-06-13	Yes	06:00:00	Immediately after collection	5	Yesterday evening	No	No	No	Unchecked	Unchecked	Unchecked	Unchecked	Unchecked		Yes	Inside the house, inside cooler box	08:40:00
13148	BL	India	2019-02-17	Pregnant woman only	Control	Villupuram	Pregnant woman only	2019-02-09	Mother	Yes	1997-07-01	NA	Thazhkendikal	Yes	Yes	Yes	Yes	Yes	No	No	No	No	Yes	NA	NA	NA		Complete			NA	2019-02-17	Yes	06:00:00	Immediately after collection	0	Yesterday evening	No	No	No	Unchecked	Unchecked	Unchecked	Unchecked	Unchecked		Yes	Inside the house, inside cooler box	11:40:00
13148	P1	India	2019-02-17	Pregnant woman only	Control	Villupuram	Pregnant woman only	2019-02-09			NA	NA												NA	NA	NA					NA	2019-05-21	Yes	07:00:00	Immediately after collection	0	Yesterday evening	No	No	No	Unchecked	Unchecked	Unchecked	Unchecked	Unchecked		Yes	Inside the house, inside cooler box	09:20:00
13148	P2	India	2019-02-17	Pregnant woman only	Control	Villupuram	Pregnant woman only	2019-02-09			NA	NA												NA	NA	NA					NA	2019-06-21	Yes	06:00:00	Immediately after collection	1	Yesterday evening	No	No	No	Unchecked	Unchecked	Unchecked	Unchecked	Unchecked		Yes	Inside the house, inside cooler box	09:10:00
13149	BL	India	2019-02-28	Pregnant woman only	Control	Villupuram	Pregnant woman only	2019-02-17	Mother	Yes	1996-07-01	NA	PUTHUR	Yes	Yes	Yes	Yes	Yes	No	No	No	No	Yes	NA	NA	NA		Complete			NA	2019-02-26	Yes	07:00:00	Immediately after collection	2	Yesterday evening	No	No	No	Unchecked	Unchecked	Unchecked	Unchecked	Unchecked		Yes	Inside the house, inside cooler box	08:55:00
13149	P1	India	2019-02-28	Pregnant woman only	Control	Villupuram	Pregnant woman only	2019-02-17			NA	NA												NA	NA	NA					NA	2019-05-03	Yes	06:15:00	Immediately after collection	0	Yesterday evening	No	No	No	Unchecked	Unchecked	Unchecked	Unchecked	Unchecked		Yes	Inside the house, inside cooler box	10:10:00
13149	P2	India	2019-02-28	Pregnant woman only	Control	Villupuram	Pregnant woman only	2019-02-17			NA	NA												NA	NA	NA					NA	2019-06-25	Yes	07:00:00	Immediately after collection	2	Yesterday evening	No	No	No	Unchecked	Unchecked	Unchecked	Unchecked	Unchecked		Yes	Inside the house, inside cooler box	10:50:00
13150	BL	India	2019-02-28	Pregnant woman only	Control	Villupuram	Pregnant woman only	2019-02-16	Mother	Yes	2000-05-08	NA	Puliyandurai	Yes	Yes	Yes	Yes	Yes	No	No	No	No	Yes	NA	NA	NA		Complete			NA	2019-02-24	Yes	06:00:00	Immediately after collection	0	Yesterday evening	No	No	No	Unchecked	Unchecked	Unchecked	Unchecked	Unchecked		Yes	Inside the house, inside cooler box	08:15:00
13150	P1	India	2019-02-28	Pregnant woman only	Control	Villupuram	Pregnant woman only	2019-02-16			NA	NA												NA	NA	NA					NA	2019-06-01	Yes	05:00:00	Immediately after collection	0	Yesterday evening	No	No	No	Unchecked	Unchecked	Unchecked	Unchecked	Unchecked		Yes	Inside the house, inside cooler box	10:10:00
13150	P2	India	2019-02-28	Pregnant woman only	Control	Villupuram	Pregnant woman only	2019-02-16			NA	NA												NA	NA	NA					NA	2019-07-17	Yes	05:00:00	Immediately after collection	2	Yesterday evening	No	No	No	Unchecked	Unchecked	Unchecked	Unchecked	Unchecked		Yes	Inside the house, inside cooler box	09:00:00
13151	BL	India	2019-03-02	Pregnant woman only	Intervention: LPG cookstove	Villupuram	Pregnant woman only	2019-02-07	Mother	Yes	2000-03-21	NA	Vazhakuzhi	Yes	Yes	Yes	Yes	Yes	No	No	No	No	Yes	NA	NA	NA		Complete			NA	2019-02-26	Yes	06:00:00	Immediately after collection	1	Yesterday evening	No	No	No	Unchecked	Unchecked	Unchecked	Unchecked	Unchecked		Yes	Inside the house, inside cooler box	10:15:00
13151	P1	India	2019-03-02	Pregnant woman only	Intervention: LPG cookstove	Villupuram	Pregnant woman only	2019-02-07			NA	NA												NA	NA	NA					NA	2019-05-07	Yes	06:00:00	Immediately after collection	2	Yesterday evening	No	No	No	Unchecked	Unchecked	Unchecked	Unchecked	Unchecked		Yes	Inside the house, inside cooler box	10:00:00
13151	P2	India	2019-03-02	Pregnant woman only	Intervention: LPG cookstove	Villupuram	Pregnant woman only	2019-02-07			NA	NA												NA	NA	NA					NA	2019-06-25	Yes	06:00:00	Immediately after collection	2	Yesterday evening	No	No	No	Unchecked	Unchecked	Unchecked	Unchecked	Unchecked		Yes	Inside the house, inside cooler box	11:55:00
13152	BL	India	2019-03-02	Pregnant woman only	Intervention: LPG cookstove	Villupuram	Pregnant woman only	2019-02-07	Mother	Yes	1999-06-15	NA	Vanjikuzhi	Yes	Yes	Yes	Yes	Yes	No	No	No	No	Yes	NA	NA	NA		Complete			NA	2019-02-26	Yes	07:00:00	Immediately after collection	1	Yesterday evening	No	No	No	Unchecked	Unchecked	Unchecked	Unchecked	Unchecked		Yes	Inside the house, inside cooler box	08:00:00
13152	P1	India	2019-03-02	Pregnant woman only	Intervention: LPG cookstove	Villupuram	Pregnant woman only	2019-02-07			NA	NA												NA	NA	NA					NA	2019-05-23	Yes	07:00:00	Immediately after collection	2	Yesterday evening	No	No	No	Unchecked	Unchecked	Unchecked	Unchecked	Unchecked		Yes	Inside the house, inside cooler box	07:30:00
13152	P2	India	2019-03-02	Pregnant woman only	Intervention: LPG cookstove	Villupuram	Pregnant woman only	2019-02-07			NA	NA												NA	NA	NA					NA	2019-07-03	Yes	08:00:00	Immediately after collection	2	Yesterday evening	No	No	No	Unchecked	Unchecked	Unchecked	Unchecked	Unchecked		Yes	Inside the house, inside cooler box	11:20:00
13153	BL	India	2019-03-02	Pregnant woman only	Intervention: LPG cookstove	Villupuram	Pregnant woman only	2019-02-07	Mother	Yes	2000-02-06	NA	Vanjikuzhi	Yes	Yes	Yes	Yes	Yes	No	No	No	No	Yes	NA	NA	NA		Complete			NA	2019-02-26	Yes	05:00:00	Immediately after collection	1	Yesterday evening	No	No	No	Unchecked	Unchecked	Unchecked	Unchecked	Unchecked		Yes	Inside the house, inside cooler box	08:00:00
13153	P1	India	2019-03-02	Pregnant woman only	Intervention: LPG cookstove	Villupuram	Pregnant woman only	2019-02-07			NA	NA												NA	NA	NA					NA	2019-05-23	Yes	05:00:00	Immediately after collection	2	Yesterday evening	No	No	No	Unchecked	Unchecked	Unchecked	Unchecked	Unchecked		Yes	Inside the house, inside cooler box	08:00:00
13153	P2	India	2019-03-02	Pregnant woman only	Intervention: LPG cookstove	Villupuram	Pregnant woman only	2019-02-07			NA	NA												NA	NA	NA					NA	2019-07-03	Yes	05:00:00	Immediately after collection	2	Yesterday evening	No	No	No	Unchecked	Unchecked	Unchecked	Unchecked	Unchecked		Yes	Inside the house, inside cooler box	11:00:00
13154	BL	India	2019-03-06	Pregnant woman only	Intervention: LPG cookstove	Villupuram	Pregnant woman only	2019-02-06	Mother	Yes	1993-05-16	NA	Vedhur	Yes	Yes	Yes	Yes	Yes	No	No	No	No	Yes	NA	NA	NA		Complete			NA	2019-03-06	Yes	06:00:00	Immediately after collection	0	Yesterday evening	No	No	No	Unchecked	Unchecked	Unchecked	Unchecked	Unchecked		Yes	Inside the house, inside cooler box	08:00:00
13154	P1	India	2019-03-06	Pregnant woman only	Intervention: LPG cookstove	Villupuram	Pregnant woman only	2019-02-06			NA	NA												NA	NA	NA					NA	2019-05-30	Yes	06:00:00	Immediately after collection	0	Yesterday evening	No	No	No	Unchecked	Unchecked	Unchecked	Unchecked	Unchecked		Yes	Inside the house, inside cooler box	10:30:00
13154	P2	India	2019-03-06	Pregnant woman only	Intervention: LPG cookstove	Villupuram	Pregnant woman only	2019-02-06			NA	NA												NA	NA	NA					NA	2019-07-25	Yes	06:00:00	Immediately after collection	0	Yesterday evening	No	No	No	Unchecked	Unchecked	Unchecked	Unchecked	Unchecked		Yes	Inside the house, inside cooler box	07:50:00
13155	BL	India	2019-03-06	Pregnant woman only	Control	Villupuram	Pregnant woman only	2019-02-17	Mother	Yes	1997-08-01	NA	VENKODU	Yes	Yes	Yes	Yes	Yes	No	No	No	No	Yes	NA	NA	NA		Complete			NA	2019-03-06	Yes	05:00:00	Immediately after collection	2	Yesterday evening	No	No	No	Unchecked	Unchecked	Unchecked	Unchecked	Unchecked		Yes	Inside the house, inside cooler box	09:10:00
13155	P1	India	2019-03-06	Pregnant woman only	Control	Villupuram	Pregnant woman only	2019-02-17			NA	NA												NA	NA	NA					NA	2019-05-18	Yes	05:00:00	Immediately after collection	1	Yesterday evening	No	No	No	Unchecked	Unchecked	Unchecked	Unchecked	Unchecked		Yes	Inside the house, inside cooler box	08:30:00
13156	BL	India	2019-03-08	Pregnant woman only	Intervention: LPG cookstove	Villupuram	Pregnant woman only	2019-01-28	Mother	Yes	1998-06-01	NA	NADUTHORADIPATTU	Yes	Yes	Yes	Yes	Yes	No	No	No	No	Yes	NA	NA	NA		Complete			NA	2019-03-08	Yes	06:00:00	Immediately after collection	0	Yesterday evening	No	No	No	Unchecked	Unchecked	Unchecked	Unchecked	Unchecked		Yes	Inside the house, inside cooler box	07:55:00
13156	P1	India	2019-03-08	Pregnant woman only	Intervention: LPG cookstove	Villupuram	Pregnant woman only	2019-01-28			NA	NA												NA	NA	NA					NA	2019-05-29	Yes	05:15:00	Immediately after collection	1	Yesterday evening	No	No	No	Unchecked	Unchecked	Unchecked	Unchecked	Unchecked		Yes	Inside the house, inside cooler box	08:00:00
13156	P2	India	2019-03-08	Pregnant woman only	Intervention: LPG cookstove	Villupuram	Pregnant woman only	2019-01-28			NA	NA												NA	NA	NA					NA	2019-07-27	Yes	05:45:00	Immediately after collection	2	Yesterday evening	No	No	No	Unchecked	Unchecked	Unchecked	Unchecked	Unchecked		Yes	Inside the house, inside cooler box	10:00:00
13157	BL	India	2019-03-08	Pregnant woman only	Control	Villupuram	Pregnant woman only	2019-02-17	Mother	Yes	1999-01-13	NA	MELSATHANUR	Yes	Yes	Yes	Yes	Yes	No	No	No	No	Yes	NA	NA	NA		Complete			NA	2019-03-08	Yes	06:00:00	Immediately after collection	0	Yesterday evening	No	No	No	Unchecked	Unchecked	Unchecked	Unchecked	Unchecked		Yes	Inside the house, inside cooler box	08:50:00
13157	P1	India	2019-03-08	Pregnant woman only	Control	Villupuram	Pregnant woman only	2019-02-17			NA	NA												NA	NA	NA					NA	2019-05-29	Yes	05:00:00	Immediately after collection	0	Yesterday evening	No	No	No	Unchecked	Unchecked	Unchecked	Unchecked	Unchecked		Yes	Inside the house, inside cooler box	10:00:00
13157	P2	India	2019-03-08	Pregnant woman only	Control	Villupuram	Pregnant woman only	2019-02-17			NA	NA												NA	NA	NA					NA	2019-07-31	Yes	05:30:00	Immediately after collection	0	Yesterday evening	No	No	No	Unchecked	Unchecked	Unchecked	Unchecked	Unchecked		Yes	Outside the house, inside cooler box	08:40:00
13158	BL	India	2019-03-08	Pregnant woman only	Control	Villupuram	Pregnant woman only	2019-02-20	Mother	Yes	1992-07-01	NA	THAZHVAZHAPADI	Yes	Yes	Yes	Yes	Yes	No	No	No	No	Yes	NA	NA	NA		Complete			NA	2019-03-08	Yes	05:00:00	Immediately after collection	0	Yesterday evening	No	No	No	Unchecked	Unchecked	Unchecked	Unchecked	Unchecked		Yes	Inside the house, inside cooler box	10:00:00
13158	P1	India	2019-03-08	Pregnant woman only	Control	Villupuram	Pregnant woman only	2019-02-20			NA	NA												NA	NA	NA					NA	2019-05-10	Yes	06:00:00	Immediately after collection	1	Yesterday evening	No	No	No	Unchecked	Unchecked	Unchecked	Unchecked	Unchecked		Yes	Inside the house, inside cooler box	10:40:00
13158	P2	India	2019-03-08	Pregnant woman only	Control	Villupuram	Pregnant woman only	2019-02-20			NA	NA												NA	NA	NA					NA	2019-07-17	Yes	05:00:00	Immediately after collection	0	Yesterday evening	No	No	No	Unchecked	Unchecked	Unchecked	Unchecked	Unchecked		Yes	Inside the house, inside cooler box	07:40:00
13159	BL	India	2019-03-13	Pregnant woman only	Control	Villupuram	Pregnant woman only	2019-02-26	Mother	Yes	1998-03-15	NA	PARIGAM	Yes	Yes	Yes	Yes	Yes	No	No	No	No	Yes	NA	NA	NA		Complete			NA	2019-03-12	Yes	06:30:00	Immediately after collection	0	Yesterday evening	No	No	No	Unchecked	Unchecked	Unchecked	Unchecked	Unchecked		Yes	Inside the house, inside cooler box	08:45:00
13159	P1	India	2019-03-13	Pregnant woman only	Control	Villupuram	Pregnant woman only	2019-02-26			NA	NA												NA	NA	NA					NA	2019-06-18	Yes	07:00:00	Immediately after collection	1	Yesterday evening	No	No	No	Unchecked	Unchecked	Unchecked	Unchecked	Unchecked		Yes	Inside the house, inside cooler box	07:05:00
13159	P2	India	2019-03-13	Pregnant woman only	Control	Villupuram	Pregnant woman only	2019-02-26			NA	NA												NA	NA	NA					NA	2019-08-01	Yes	06:00:00	Immediately after collection	1	Yesterday evening	No	No	No	Unchecked	Unchecked	Unchecked	Unchecked	Unchecked		Yes	Inside the house, inside cooler box	07:05:00
13160	BL	India	2019-03-19	Pregnant woman only	Control	Villupuram	Pregnant woman only	2019-02-23	Mother	Yes	1991-07-01	NA	PARIGAM	Yes	Yes	Yes	Yes	Yes	No	No	No	No	Yes	NA	NA	NA		Complete			NA	2019-03-12	Yes	06:30:00	Immediately after collection	0	Yesterday evening	No	No	No	Unchecked	Unchecked	Unchecked	Unchecked	Unchecked		Yes	Inside the house, inside cooler box	08:10:00
13160	P1	India	2019-03-19	Pregnant woman only	Control	Villupuram	Pregnant woman only	2019-02-23			NA	NA												NA	NA	NA					NA	2019-05-03	Yes	06:40:00	Immediately after collection	0	Yesterday evening	No	No	No	Unchecked	Unchecked	Unchecked	Unchecked	Unchecked		Yes	Inside the house, inside cooler box	07:05:00
13160	P2	India	2019-03-19	Pregnant woman only	Control	Villupuram	Pregnant woman only	2019-02-23			NA	NA												NA	NA	NA					NA	2019-06-12	Yes	06:00:00	Immediately after collection	3	Yesterday evening	No	No	No	Unchecked	Unchecked	Unchecked	Unchecked	Unchecked		Yes	Inside the house, inside cooler box	07:25:00
13161	BL	India	2019-03-15	Pregnant woman only	Intervention: LPG cookstove	Villupuram	Pregnant woman only	2019-02-23	Mother	Yes	1992-07-01	NA	PARIGAM	Yes	Yes	Yes	Yes	Yes	No	No	No	No	Yes	NA	NA	NA		Complete			NA	2019-03-12	Yes	03:30:00	Immediately after collection	0	Yesterday evening	No	No	No	Unchecked	Unchecked	Unchecked	Unchecked	Unchecked		Yes	Inside the house, inside cooler box	08:58:00
13161	P1	India	2019-03-15	Pregnant woman only	Intervention: LPG cookstove	Villupuram	Pregnant woman only	2019-02-23			NA	NA												NA	NA	NA					NA	2019-05-14	Yes	04:00:00	Immediately after collection	0	Yesterday evening	Yes	Yes	No	Unchecked	Unchecked	Unchecked	Unchecked	Unchecked		Yes	Inside the house, inside cooler box	06:45:00
13161	P2	India	2019-03-15	Pregnant woman only	Intervention: LPG cookstove	Villupuram	Pregnant woman only	2019-02-23			NA	NA												NA	NA	NA					NA	2019-06-29	Yes	05:00:00	Immediately after collection	2	Yesterday evening	No	No	No	Unchecked	Unchecked	Unchecked	Unchecked	Unchecked		Yes	Inside the house, inside cooler box	07:25:00
13162	BL	India	2019-03-13	Pregnant woman only	Control	Villupuram	Pregnant woman only	2019-02-21	Mother	Yes	1993-06-03	NA	EDUTHAVAINATHAM	Yes	Yes	Yes	Yes	Yes	No	No	No	No	Yes	NA	NA	NA		Complete			NA	2019-03-12	Yes	06:40:00	Immediately after collection	1	This morning	No	No	No	Unchecked	Unchecked	Unchecked	Unchecked	Unchecked		Yes	Inside the house, inside cooler box	06:40:00
13162	P1	India	2019-03-13	Pregnant woman only	Control	Villupuram	Pregnant woman only	2019-02-21			NA	NA												NA	NA	NA					NA	2019-05-25	Yes	06:15:00	Immediately after collection	2	Yesterday evening	No	No	No	Unchecked	Unchecked	Unchecked	Unchecked	Unchecked		Yes	Inside the house, inside cooler box	10:20:00
13162	P2	India	2019-03-13	Pregnant woman only	Control	Villupuram	Pregnant woman only	2019-02-21			NA	NA												NA	NA	NA					NA	2019-07-05	Yes	06:30:00	Immediately after collection	2	Yesterday evening	No	No	No	Unchecked	Unchecked	Unchecked	Unchecked	Unchecked		Yes	Inside the house, inside cooler box	12:20:00
13163	BL	India	2019-03-12	Pregnant woman only	Intervention: LPG cookstove	Villupuram	Pregnant woman only	2019-02-09	Mother	Yes	1993-01-01	NA	Kinathuvallavu	Yes	Yes	Yes	Yes	Yes	No	No	No	No	Yes	NA	NA	NA		Complete			NA	2019-03-12	Yes	05:00:00	Immediately after collection	0	Yesterday evening	No	No	No	Unchecked	Unchecked	Unchecked	Unchecked	Unchecked		Yes	Inside the house, inside cooler box	07:40:00
13163	P1	India	2019-03-12	Pregnant woman only	Intervention: LPG cookstove	Villupuram	Pregnant woman only	2019-02-09			NA	NA												NA	NA	NA					NA	2019-05-18	Yes	05:00:00	Immediately after collection	1	Yesterday evening	No	No	No	Unchecked	Unchecked	Unchecked	Unchecked	Unchecked		Yes	Inside the house, inside cooler box	09:10:00
13163	P2	India	2019-03-12	Pregnant woman only	Intervention: LPG cookstove	Villupuram	Pregnant woman only	2019-02-09			NA	NA												NA	NA	NA					NA	2019-07-03	Yes	05:30:00	Immediately after collection	2	Yesterday evening	No	No	No	Unchecked	Unchecked	Unchecked	Unchecked	Unchecked		Yes	Inside the house, inside cooler box	07:45:00
13164	BL	India	2019-03-15	Pregnant woman only	Intervention: LPG cookstove	Villupuram	Pregnant woman only	2019-02-17	Mother	Yes	1993-05-03	NA	MELNILAVUR	Yes	Yes	Yes	Yes	Yes	No	No	No	No	Yes	NA	NA	NA		Complete			NA	2019-03-14	Yes	06:00:00	Immediately after collection	0	Yesterday evening	No	No	No	Unchecked	Unchecked	Unchecked	Unchecked	Unchecked		Yes	Inside the house, inside cooler box	11:00:00
13164	P1	India	2019-03-15	Pregnant woman only	Intervention: LPG cookstove	Villupuram	Pregnant woman only	2019-02-17			NA	NA												NA	NA	NA					NA	2019-05-03	Yes	06:00:00	Immediately after collection	3	Yesterday evening	No	No	No	Unchecked	Unchecked	Unchecked	Unchecked	Unchecked		Yes	Inside the house, inside cooler box	10:00:00
13164	P2	India	2019-03-15	Pregnant woman only	Intervention: LPG cookstove	Villupuram	Pregnant woman only	2019-02-17			NA	NA												NA	NA	NA					NA	2019-06-25	Yes	06:30:00	Immediately after collection	2	Yesterday evening	No	No	No	Unchecked	Unchecked	Unchecked	Unchecked	Unchecked		Yes	Inside the house, inside cooler box	09:20:00
13165	BL	India	2019-03-12	Pregnant woman only	Intervention: LPG cookstove	Villupuram	Pregnant woman only	2019-02-17	Mother	Yes	1997-07-01	NA	Serapattu	Yes	Yes	Yes	Yes	Yes	No	No	No	No	Yes	NA	NA	NA		Complete			NA	2019-03-12	Yes	06:00:00	Immediately after collection	0	Yesterday evening	No	No	No	Unchecked	Unchecked	Unchecked	Unchecked	Unchecked		Yes	Inside the house, inside cooler box	09:50:00
13165	P1	India	2019-03-12	Pregnant woman only	Intervention: LPG cookstove	Villupuram	Pregnant woman only	2019-02-17			NA	NA												NA	NA	NA					NA	2019-05-28	Yes	05:00:00	Immediately after collection	2	Yesterday evening	No	No	No	Unchecked	Unchecked	Unchecked	Unchecked	Unchecked		Yes	Inside the house, inside cooler box	09:05:00
13165	P2	India	2019-03-12	Pregnant woman only	Intervention: LPG cookstove	Villupuram	Pregnant woman only	2019-02-17			NA	NA												NA	NA	NA					NA	2019-07-12	Yes	05:30:00	Immediately after collection	3	Yesterday evening	No	No	No	Unchecked	Unchecked	Unchecked	Unchecked	Unchecked		Yes	Inside the house, inside cooler box	09:54:00
13166	BL	India	2019-03-15	Pregnant woman only	Control	Villupuram	Pregnant woman only	2019-02-22	Mother	Yes	1990-06-04	NA	VILVATHI	Yes	Yes	Yes	Yes	Yes	No	No	No	No	Yes	NA	NA	NA		Complete			NA	2019-03-14	Yes	05:00:00	Immediately after collection	0	Yesterday evening	No	No	No	Unchecked	Unchecked	Unchecked	Unchecked	Unchecked		Yes	Inside the house, inside cooler box	10:30:00
13166	P1	India	2019-03-15	Pregnant woman only	Control	Villupuram	Pregnant woman only	2019-02-22			NA	NA												NA	NA	NA					NA	2019-06-22	Yes	06:00:00	Immediately after collection	3	Yesterday evening	No	No	No	Unchecked	Unchecked	Unchecked	Unchecked	Unchecked		Yes	Inside the house, inside cooler box	10:10:00
13166	P2	India	2019-03-15	Pregnant woman only	Control	Villupuram	Pregnant woman only	2019-02-22			NA	NA												NA	NA	NA					NA	2019-08-01	Yes	09:30:00	Immediately after collection	2	Yesterday evening	No	No	No	Unchecked	Unchecked	Unchecked	Unchecked	Unchecked		Yes	Inside the house, inside cooler box	09:30:00
13167	BL	India	2019-03-15	Pregnant woman only	Intervention: LPG cookstove	Villupuram	Pregnant woman only	2019-02-23	Mother	Yes	1997-04-25	NA	Kilakadu	Yes	Yes	Yes	Yes	Yes	No	No	No	No	Yes	NA	NA	NA		Complete			NA	2019-03-14	Yes	07:00:00	Immediately after collection	1	Yesterday evening	No	No	No	Unchecked	Unchecked	Unchecked	Unchecked	Unchecked		Yes	Inside the house, inside cooler box	10:00:00
13167	P1	India	2019-03-15	Pregnant woman only	Intervention: LPG cookstove	Villupuram	Pregnant woman only	2019-02-23			NA	NA												NA	NA	NA					NA	2019-05-09	Yes	06:00:00	Immediately after collection	0	Yesterday evening	No	No	No	Unchecked	Unchecked	Unchecked	Unchecked	Unchecked		Yes	Inside the house, inside cooler box	09:45:00
13167	P2	India	2019-03-15	Pregnant woman only	Intervention: LPG cookstove	Villupuram	Pregnant woman only	2019-02-23			NA	NA												NA	NA	NA					NA	2019-06-27	Yes	06:00:00	Immediately after collection	0	Yesterday evening	No	No	No	Unchecked	Unchecked	Unchecked	Unchecked	Unchecked		Yes	Inside the house, inside cooler box	10:20:00
13168	BL	India	2019-03-15	Pregnant woman only	Intervention: LPG cookstove	Villupuram	Pregnant woman only	2019-03-07	Mother	Yes	1993-07-01	NA	Paranginatham	Yes	Yes	Yes	Yes	Yes	No	No	No	No	Yes	NA	NA	NA		Complete			NA	2019-03-12	Yes	06:00:00	Immediately after collection	0	Yesterday evening	No	No	No	Unchecked	Unchecked	Unchecked	Unchecked	Unchecked		Yes	Inside the house, inside cooler box	09:10:00
13168	P1	India	2019-03-15	Pregnant woman only	Intervention: LPG cookstove	Villupuram	Pregnant woman only	2019-03-07			NA	NA												NA	NA	NA					NA	2019-06-12	Yes	06:00:00	Immediately after collection	4	Yesterday evening	No	No	No	Unchecked	Unchecked	Unchecked	Unchecked	Unchecked		Yes	Inside the house, inside cooler box	07:05:00
13168	P2	India	2019-03-15	Pregnant woman only	Intervention: LPG cookstove	Villupuram	Pregnant woman only	2019-03-07			NA	NA												NA	NA	NA					NA	2019-07-18	Yes	06:00:00	Immediately after collection	4	Yesterday evening	No	No	No	Unchecked	Unchecked	Unchecked	Unchecked	Unchecked		Yes	Inside the house, inside cooler box	07:10:00
13169	BL	India	2019-03-13	Pregnant woman only	Control	Villupuram	Pregnant woman only	2019-02-28	Mother	Yes	1999-11-25	NA	EDUTHAVAINATHAM	Yes	Yes	Yes	Yes	Yes	No	No	No	No	Yes	NA	NA	NA		Complete			NA	2019-03-12	Yes	05:30:00	Immediately after collection	0	Yesterday evening	No	No	No	Unchecked	Unchecked	Unchecked	Unchecked	Unchecked		Yes	Inside the house, inside cooler box	07:40:00
13169	P1	India	2019-03-13	Pregnant woman only	Control	Villupuram	Pregnant woman only	2019-02-28			NA	NA												NA	NA	NA					NA	2019-06-12	Yes	05:30:00	Immediately after collection	0	Yesterday evening	No	No	No	Unchecked	Unchecked	Unchecked	Unchecked	Unchecked		Yes	Inside the house, inside cooler box	08:45:00
13169	P2	India	2019-03-13	Pregnant woman only	Control	Villupuram	Pregnant woman only	2019-02-28			NA	NA												NA	NA	NA					NA	2019-07-18	Yes	06:00:00	At least half an hour after collection	1	Yesterday evening	No	No	No	Unchecked	Unchecked	Unchecked	Unchecked	Unchecked		Yes	Inside the house, inside cooler box	08:35:00
13170	BL	India	2019-03-13	Pregnant woman only	Intervention: LPG cookstove	Villupuram	Pregnant woman only	2019-03-06	Mother	Yes	1995-08-03	NA	Eduthavainatham	Yes	Yes	Yes	Yes	Yes	No	No	No	No	Yes	NA	NA	NA		Complete			NA	2019-03-12	Yes	05:00:00	Immediately after collection	0	Yesterday evening	No	No	No	Unchecked	Unchecked	Unchecked	Unchecked	Unchecked		Yes	Inside the house, inside cooler box	07:15:00
13170	P1	India	2019-03-13	Pregnant woman only	Intervention: LPG cookstove	Villupuram	Pregnant woman only	2019-03-06			NA	NA												NA	NA	NA					NA	2019-06-12	Yes	05:00:00	Immediately after collection	1	Yesterday evening	No	No	No	Unchecked	Unchecked	Unchecked	Unchecked	Unchecked		Yes	Inside the house, inside cooler box	09:00:00
13170	P2	India	2019-03-13	Pregnant woman only	Intervention: LPG cookstove	Villupuram	Pregnant woman only	2019-03-06			NA	NA												NA	NA	NA					NA	2019-08-21	Yes	06:00:00	Immediately after collection	1	Yesterday evening	No	No	No	Unchecked	Unchecked	Unchecked	Unchecked	Unchecked		Yes	Inside the house, inside cooler box	09:00:00
13171	BL	India	2019-03-15	Pregnant woman only	Control	Villupuram	Pregnant woman only	2019-03-06	Mother	Yes	1992-07-01	NA	KUDARAM	Yes	Yes	Yes	Yes	Yes	No	No	No	No	Yes	NA	NA	NA		Complete			NA	2019-03-14	Yes	06:00:00	Immediately after collection	1	Yesterday evening	No	No	No	Unchecked	Unchecked	Unchecked	Unchecked	Unchecked		Yes	Inside the house, inside cooler box	08:10:00
13171	P1	India	2019-03-15	Pregnant woman only	Control	Villupuram	Pregnant woman only	2019-03-06			NA	NA												NA	NA	NA					NA	2019-06-04	Yes	05:30:00	Immediately after collection	2	Yesterday evening	No	No	No	Unchecked	Unchecked	Unchecked	Unchecked	Unchecked		Yes	Inside the house, inside cooler box	08:30:00
13171	P2	India	2019-03-15	Pregnant woman only	Control	Villupuram	Pregnant woman only	2019-03-06			NA	NA												NA	NA	NA					NA	2019-08-13	Yes	06:00:00	Immediately after collection	4	Yesterday evening	No	No	No	Unchecked	Unchecked	Unchecked	Unchecked	Unchecked		Yes	Inside the house, inside cooler box	10:20:00
13172	BL	India	2019-03-15	Pregnant woman only	Intervention: LPG cookstove	Villupuram	Pregnant woman only	2019-03-08	Mother	Yes	1997-11-12	NA	ALANUR	Yes	Yes	Yes	Yes	Yes	No	No	No	No	Yes	NA	NA	NA		Complete			NA	2019-03-14	Yes	06:00:00	Immediately after collection	0	Yesterday evening	No	No	No	Unchecked	Unchecked	Unchecked	Unchecked	Unchecked		Yes	Inside the house, inside cooler box	08:40:00
13172	P1	India	2019-03-15	Pregnant woman only	Intervention: LPG cookstove	Villupuram	Pregnant woman only	2019-03-08			NA	NA												NA	NA	NA					NA	2019-06-20	Yes	06:00:00	Immediately after collection	0	Yesterday evening	No	No	No	Unchecked	Unchecked	Unchecked	Unchecked	Unchecked		Yes	Inside the house, inside cooler box	10:45:00
13172	P2	India	2019-03-15	Pregnant woman only	Intervention: LPG cookstove	Villupuram	Pregnant woman only	2019-03-08			NA	NA												NA	NA	NA					NA	2019-09-11	Yes	07:30:00	Immediately after collection	2	This morning	Yes	No	No	Unchecked	Unchecked	Unchecked	Unchecked	Unchecked		Yes	Inside the house, inside cooler box	09:40:00
13173	BL	India	2019-03-15	Pregnant woman only	Control	Villupuram	Pregnant woman only	2019-03-06	Mother	Yes	1990-03-17	NA	Aavalur	Yes	Yes	Yes	Yes	Yes	No	No	No	No	Yes	NA	NA	NA		Complete			NA	2019-03-14	Yes	06:00:00	Immediately after collection	2	Yesterday evening	No	No	No	Unchecked	Unchecked	Unchecked	Unchecked	Unchecked		Yes	Inside the house, inside cooler box	09:05:00
13173	P1	India	2019-03-15	Pregnant woman only	Control	Villupuram	Pregnant woman only	2019-03-06			NA	NA												NA	NA	NA					NA	2019-05-14	Yes	06:00:00	Immediately after collection	1	Yesterday evening	No	No	No	Unchecked	Unchecked	Unchecked	Unchecked	Unchecked		Yes	Inside the house, inside cooler box	11:20:00
13173	P2	India	2019-03-15	Pregnant woman only	Control	Villupuram	Pregnant woman only	2019-03-06			NA	NA												NA	NA	NA					NA	2019-06-27	Yes	06:00:00	Immediately after collection	2	Yesterday evening	No	No	No	Unchecked	Unchecked	Unchecked	Unchecked	Unchecked		Yes	Inside the house, inside cooler box	08:20:00
13174	BL	India	2019-03-19	Pregnant woman only	Intervention: LPG cookstove	Villupuram	Pregnant woman only	2019-01-22	Mother	Yes	1997-08-21	NA	INNADU	Yes	Yes	Yes	Yes	Yes	No	No	No	No	Yes	NA	NA	NA		Complete			NA	2019-03-19	Yes	06:00:00	Immediately after collection	1	Yesterday evening	No	No	No	Unchecked	Unchecked	Unchecked	Unchecked	Unchecked		Yes	Inside the house, inside cooler box	07:30:00
13174	P1	India	2019-03-19	Pregnant woman only	Intervention: LPG cookstove	Villupuram	Pregnant woman only	2019-01-22			NA	NA												NA	NA	NA					NA	2019-05-30	Yes	06:00:00	Immediately after collection	0	Yesterday evening	No	No	No	Unchecked	Unchecked	Unchecked	Unchecked	Unchecked		Yes	Inside the house, inside cooler box	09:45:00
13174	P2	India	2019-03-19	Pregnant woman only	Intervention: LPG cookstove	Villupuram	Pregnant woman only	2019-01-22			NA	NA												NA	NA	NA					NA	2019-07-12	Yes	06:00:00	Immediately after collection	4	Yesterday evening	No	No	No	Unchecked	Unchecked	Unchecked	Unchecked	Unchecked		Yes	Inside the house, inside cooler box	08:05:00
13175	BL	India	2019-04-01	Pregnant woman only	Control	Villupuram	Pregnant woman only	2019-03-01	Mother	Yes	2000-02-05	NA	Eduthavainatham	Yes	Yes	Yes	Yes	Yes	No	No	No	No	Yes	NA	NA	NA		Complete			NA	2019-03-30	Yes	06:00:00	Immediately after collection	0	Yesterday evening	No	No	No	Unchecked	Unchecked	Unchecked	Unchecked	Unchecked		Yes	Inside the house, inside cooler box	07:40:00
13175	P1	India	2019-04-01	Pregnant woman only	Control	Villupuram	Pregnant woman only	2019-03-01			NA	NA												NA	NA	NA					NA	2019-06-12	Yes	05:30:00	Immediately after collection	2	Yesterday evening	No	No	No	Unchecked	Unchecked	Unchecked	Unchecked	Unchecked		Yes	Inside the house, inside cooler box	08:20:00
13175	P2	India	2019-04-01	Pregnant woman only	Control	Villupuram	Pregnant woman only	2019-03-01			NA	NA												NA	NA	NA					NA	2019-07-18	Yes	07:00:00	Immediately after collection	2	Yesterday evening	No	No	No	Unchecked	Unchecked	Unchecked	Unchecked	Unchecked		Yes	Inside the house, inside cooler box	08:05:00
13176	BL	India	2019-04-01	Pregnant woman only	Control	Villupuram	Pregnant woman only	2019-02-19	Mother	Yes	1992-01-01	NA	PARANGINATHAM	Yes	Yes	Yes	Yes	Yes	No	No	No	No	Yes	NA	NA	NA		Complete			NA	2019-03-30	Yes	06:00:00	Immediately after collection	1	Yesterday evening	No	No	No	Unchecked	Unchecked	Unchecked	Unchecked	Unchecked		Yes	Inside the house, inside cooler box	08:00:00
13176	P1	India	2019-04-01	Pregnant woman only	Control	Villupuram	Pregnant woman only	2019-02-19			NA	NA												NA	NA	NA					NA	2019-06-18	Yes	05:00:00	Immediately after collection	2	Yesterday evening	No	No	No	Unchecked	Unchecked	Unchecked	Unchecked	Unchecked		Yes	Inside the house, inside cooler box	09:20:00
13176	P2	India	2019-04-01	Pregnant woman only	Control	Villupuram	Pregnant woman only	2019-02-19			NA	NA												NA	NA	NA					NA	2019-08-21	Yes	06:00:00	Immediately after collection	3	Yesterday evening	No	No	No	Unchecked	Unchecked	Unchecked	Unchecked	Unchecked		Yes	Inside the house, inside cooler box	11:10:00
13177	BL	India	2019-03-19	Pregnant woman only	Intervention: LPG cookstove	Villupuram	Pregnant woman only	2019-03-13	Mother	Yes	1990-06-17	NA	Kalliparai	Yes	Yes	Yes	Yes	Yes	No	No	No	No	Yes	NA	NA	NA		Complete			NA	2019-03-19	Yes	06:00:00	Immediately after collection	1	Yesterday evening	No	No	No	Unchecked	Unchecked	Unchecked	Unchecked	Unchecked		Yes	Inside the house, inside cooler box	09:00:00
13177	P1	India	2019-03-19	Pregnant woman only	Intervention: LPG cookstove	Villupuram	Pregnant woman only	2019-03-13			NA	NA												NA	NA	NA					NA	2019-06-04	Yes	06:00:00	Immediately after collection	0	Yesterday evening	No	No	No	Unchecked	Unchecked	Unchecked	Unchecked	Unchecked		Yes	Inside the house, inside cooler box	09:10:00
13177	P2	India	2019-03-19	Pregnant woman only	Intervention: LPG cookstove	Villupuram	Pregnant woman only	2019-03-13			NA	NA												NA	NA	NA					NA	2019-08-13	Yes	06:00:00	Immediately after collection	0	Yesterday evening	No	No	No	Unchecked	Unchecked	Unchecked	Unchecked	Unchecked		Yes	Inside the house, inside cooler box	10:00:00
13178	BL	India	2019-03-19	Pregnant woman only	Intervention: LPG cookstove	Villupuram	Pregnant woman only	2019-03-13	Mother	Yes	1995-02-01	NA	Kalliparai	Yes	Yes	Yes	Yes	Yes	No	No	No	No	Yes	NA	NA	NA		Complete			NA	2019-03-19	Yes	09:20:00	Immediately after collection	1	Yesterday evening	No	No	No	Unchecked	Unchecked	Unchecked	Unchecked	Unchecked		Yes	Inside the house, inside cooler box	09:35:00
13178	P1	India	2019-03-19	Pregnant woman only	Intervention: LPG cookstove	Villupuram	Pregnant woman only	2019-03-13			NA	NA												NA	NA	NA					NA	2019-06-04	Yes	06:00:00	Immediately after collection	2	Yesterday evening	No	No	No	Unchecked	Unchecked	Unchecked	Unchecked	Unchecked		Yes	Inside the house, inside cooler box	08:20:00
13178	P2	India	2019-03-19	Pregnant woman only	Intervention: LPG cookstove	Villupuram	Pregnant woman only	2019-03-13			NA	NA												NA	NA	NA					NA	2019-08-13	Yes	06:00:00	Immediately after collection	0	Yesterday evening	No	No	No	Unchecked	Unchecked	Unchecked	Unchecked	Unchecked		Yes	Inside the house, inside cooler box	09:05:00
13179	BL	India	2019-03-19	Pregnant woman only	Control	Villupuram	Pregnant woman only	2019-02-18	Mother	Yes	1995-11-15	NA	VENGALUR	Yes	Yes	Yes	Yes	Yes	No	No	No	No	Yes	NA	NA	NA		Complete			NA	2019-03-19	Yes	06:00:00	Immediately after collection	0	Yesterday evening	No	No	No	Unchecked	Unchecked	Unchecked	Unchecked	Unchecked		Yes	Inside the house, inside cooler box	08:25:00
13179	P1	India	2019-03-19	Pregnant woman only	Control	Villupuram	Pregnant woman only	2019-02-18			NA	NA												NA	NA	NA					NA	2019-07-02	Yes	06:00:00	Immediately after collection	1	Yesterday evening	No	No	No	Unchecked	Unchecked	Unchecked	Unchecked	Unchecked		Yes	Inside the house, inside cooler box	09:05:00
13180	BL	India	2019-04-01	Pregnant woman only	Intervention: LPG cookstove	Villupuram	Pregnant woman only	2019-03-13	Mother	Yes	1995-05-29	NA	MELVAZHAPADI	Yes	Yes	Yes	Yes	Yes	No	No	No	No	Yes	NA	NA	NA		Complete			NA	2019-03-26	Yes	06:00:00	Immediately after collection	0	Yesterday evening	No	No	No	Unchecked	Unchecked	Unchecked	Unchecked	Unchecked		Yes	Inside the house, inside cooler box	12:00:00
13180	P1	India	2019-04-01	Pregnant woman only	Intervention: LPG cookstove	Villupuram	Pregnant woman only	2019-03-13			NA	NA												NA	NA	NA					NA	2019-06-29	Yes	05:30:00	Immediately after collection	0	Yesterday evening	No	No	No	Unchecked	Unchecked	Unchecked	Unchecked	Unchecked		Yes	Inside the house, inside cooler box	08:40:00
13180	P2	India	2019-04-01	Pregnant woman only	Intervention: LPG cookstove	Villupuram	Pregnant woman only	2019-03-13			NA	NA												NA	NA	NA					NA	2019-08-27	Yes	06:00:00	Immediately after collection	1	Yesterday evening	No	No	No	Unchecked	Unchecked	Unchecked	Unchecked	Unchecked		Yes	Inside the house, inside cooler box	11:15:00
13181	BL	India	2019-04-01	Pregnant woman only	Control	Villupuram	Pregnant woman only	2019-02-28	Mother	Yes	1996-07-01	NA	MELNILAVUR	Yes	Yes	Yes	Yes	Yes	No	No	No	No	Yes	NA	NA	NA		Complete			NA	2019-03-30	Yes	06:00:00	Immediately after collection	1	Yesterday evening	No	No	No	Unchecked	Unchecked	Unchecked	Unchecked	Unchecked		Yes	Inside the house, inside cooler box	09:30:00
13181	P1	India	2019-04-01	Pregnant woman only	Control	Villupuram	Pregnant woman only	2019-02-28			NA	NA												NA	NA	NA					NA	2019-06-22	Yes	06:00:00	Immediately after collection	1	Yesterday evening	No	No	No	Unchecked	Unchecked	Unchecked	Unchecked	Unchecked		Yes	Inside the house, inside cooler box	12:00:00
13181	P2	India	2019-04-01	Pregnant woman only	Control	Villupuram	Pregnant woman only	2019-02-28			NA	NA												NA	NA	NA					NA	2019-08-07	Yes	06:00:00	Immediately after collection	0	Yesterday evening	No	No	No	Unchecked	Unchecked	Unchecked	Unchecked	Unchecked		Yes	Inside the house, inside cooler box	12:05:00
13182	BL	India	2019-04-01	Pregnant woman only	Control	Villupuram	Pregnant woman only	2019-02-28	Mother	Yes	1995-07-01	NA	MELNILAVUR	Yes	Yes	Yes	Yes	Yes	No	No	No	No	Yes	NA	NA	NA		Complete			NA	2019-03-30	Yes	06:00:00	Immediately after collection	3	Yesterday evening	No	No	No	Unchecked	Unchecked	Unchecked	Unchecked	Unchecked		Yes	Inside the house, inside cooler box	09:50:00
13182	P1	India	2019-04-01	Pregnant woman only	Control	Villupuram	Pregnant woman only	2019-02-28			NA	NA												NA	NA	NA					NA	2019-06-20	Yes	05:45:00	Immediately after collection	1	Yesterday evening	No	No	No	Unchecked	Unchecked	Unchecked	Unchecked	Unchecked		Yes	Inside the house, inside cooler box	09:35:00
13182	P2	India	2019-04-01	Pregnant woman only	Control	Villupuram	Pregnant woman only	2019-02-28			NA	NA												NA	NA	NA					NA	2019-08-17	Yes	05:00:00	Immediately after collection	2	Yesterday evening	No	No	No	Unchecked	Unchecked	Unchecked	Unchecked	Unchecked		Yes	Inside the house, inside cooler box	08:55:00
13183	BL	India	2019-04-16	Pregnant woman only	Intervention: LPG cookstove	Villupuram	Pregnant woman only	2019-02-09	Mother	Yes	2000-06-15	NA	Vellarikadu	Yes	Yes	Yes	Yes	Yes	No	No	No	No	Yes	NA	NA	NA		Complete			NA	2019-04-11	Yes	06:00:00	Immediately after collection	2	Yesterday evening	No	No	No	Unchecked	Unchecked	Unchecked	Unchecked	Unchecked		Yes	Inside the house, inside cooler box	08:20:00
13183	P1	India	2019-04-16	Pregnant woman only	Intervention: LPG cookstove	Villupuram	Pregnant woman only	2019-02-09			NA	NA												NA	NA	NA					NA	2019-06-22	Yes	06:10:00	Immediately after collection	1	Yesterday evening	No	No	No	Unchecked	Unchecked	Unchecked	Unchecked	Unchecked		Yes	Inside the house, inside cooler box	08:00:00
13183	P2	India	2019-04-16	Pregnant woman only	Intervention: LPG cookstove	Villupuram	Pregnant woman only	2019-02-09			NA	NA												NA	NA	NA					NA	2019-07-25	Yes	05:20:00	Immediately after collection	1	Yesterday evening	No	No	No	Unchecked	Unchecked	Unchecked	Unchecked	Unchecked		Yes	Inside the house, inside cooler box	08:30:00
13184	BL	India	2019-04-11	Pregnant woman only	Control	Villupuram	Pregnant woman only	2019-03-06	Mother	Yes	1997-11-07	NA	THUMBARAMPATTU	Yes	Yes	Yes	Yes	Yes	No	No	No	No	Yes	NA	NA	NA		Complete			NA	2019-04-11	Yes	06:00:00	Immediately after collection	1	Yesterday evening	No	No	No	Unchecked	Unchecked	Unchecked	Unchecked	Unchecked		Yes	Inside the house, inside cooler box	10:30:00
13184	P1	India	2019-04-11	Pregnant woman only	Control	Villupuram	Pregnant woman only	2019-03-06			NA	NA												NA	NA	NA					NA	2019-07-12	No			NA				No	Unchecked	Unchecked	Unchecked	Unchecked	Unchecked
13184	P2	India	2019-04-11	Pregnant woman only	Control	Villupuram	Pregnant woman only	2019-03-06			NA	NA												NA	NA	NA					NA	2019-09-11	Yes	06:00:00	Immediately after collection	2	Yesterday evening	No	No	No	Unchecked	Unchecked	Unchecked	Unchecked	Unchecked		Yes	Inside the house, inside cooler box	10:30:00
13185	BL	India	2019-04-11	Pregnant woman only	Intervention: LPG cookstove	Villupuram	Pregnant woman only	2019-03-12	Mother	Yes	1995-05-01	NA	MATTAPARAI	Yes	Yes	Yes	Yes	Yes	No	No	No	No	Yes	NA	NA	NA		Complete			NA	2019-04-06	Yes	07:00:00	Immediately after collection	2	Yesterday evening	No	No	No	Unchecked	Unchecked	Unchecked	Unchecked	Unchecked		Yes	Inside the house, inside cooler box	09:05:00
13185	P1	India	2019-04-11	Pregnant woman only	Intervention: LPG cookstove	Villupuram	Pregnant woman only	2019-03-12			NA	NA												NA	NA	NA					NA	2019-07-18	Yes	06:00:00	Immediately after collection	2	Yesterday evening	No	No	No	Unchecked	Unchecked	Unchecked	Unchecked	Unchecked		Yes	Inside the house, inside cooler box	09:00:00
13185	P2	India	2019-04-11	Pregnant woman only	Intervention: LPG cookstove	Villupuram	Pregnant woman only	2019-03-12			NA	NA												NA	NA	NA					NA	2019-08-21	Yes	06:00:00	Immediately after collection	3	Yesterday evening	No	No	No	Unchecked	Unchecked	Unchecked	Unchecked	Unchecked		Yes	Inside the house, inside cooler box	08:10:00
13186	BL	India	2019-04-02	Pregnant woman only	Intervention: LPG cookstove	Villupuram	Pregnant woman only	2019-02-22	Mother	Yes	1994-04-15	NA	PERUMANATHAM	Yes	Yes	Yes	Yes	Yes	No	No	No	No	Yes	NA	NA	NA		Complete			NA	2019-04-02	Yes	06:00:00	Immediately after collection	0	Yesterday evening	No	No	No	Unchecked	Unchecked	Unchecked	Unchecked	Unchecked		Yes	Inside the house, inside cooler box	09:10:00
13186	P1	India	2019-04-02	Pregnant woman only	Intervention: LPG cookstove	Villupuram	Pregnant woman only	2019-02-22			NA	NA												NA	NA	NA					NA	2019-06-27	Yes	06:00:00	Immediately after collection	2	Yesterday evening	No	No	No	Unchecked	Unchecked	Unchecked	Unchecked	Unchecked		Yes	Inside the house, inside cooler box	09:40:00
13186	P2	India	2019-04-02	Pregnant woman only	Intervention: LPG cookstove	Villupuram	Pregnant woman only	2019-02-22			NA	NA												NA	NA	NA					NA	2019-08-13	Yes	06:00:00	Immediately after collection	1	Yesterday evening	No	No	No	Unchecked	Unchecked	Unchecked	Unchecked	Unchecked		Yes	Inside the house, inside cooler box	11:50:00
13187	BL	India	2019-04-02	Pregnant woman only	Control	Villupuram	Pregnant woman only	2019-03-13	Mother	Yes	1991-06-05	NA	MANKOMPU	Yes	Yes	Yes	Yes	Yes	No	No	No	No	Yes	NA	NA	NA		Complete			NA	2019-04-02	Yes	06:00:00	Immediately after collection	0	Yesterday evening	No	No	No	Unchecked	Unchecked	Unchecked	Unchecked	Unchecked		Yes	Inside the house, inside cooler box	10:10:00
13187	P1	India	2019-04-02	Pregnant woman only	Control	Villupuram	Pregnant woman only	2019-03-13			NA	NA												NA	NA	NA					NA	2019-06-27	Yes	06:00:00	Immediately after collection	3	Yesterday evening	No	No	No	Unchecked	Unchecked	Unchecked	Unchecked	Unchecked		Yes	Inside the house, inside cooler box	07:50:00
13187	P2	India	2019-04-02	Pregnant woman only	Control	Villupuram	Pregnant woman only	2019-03-13			NA	NA												NA	NA	NA					NA	2019-09-11	Yes	06:00:00	Immediately after collection	2	Yesterday evening	No	No	No	Unchecked	Unchecked	Unchecked	Unchecked	Unchecked		Yes	Inside the house, inside cooler box	10:00:00
13188	BL	India	2019-04-02	Pregnant woman only	Control	Villupuram	Pregnant woman only	2019-03-14	Mother	Yes	1994-01-22	NA	Perukkamchedi	Yes	Yes	Yes	Yes	Yes	No	No	No	No	Yes	NA	NA	NA		Complete			NA	2019-04-02	Yes	06:00:00	Immediately after collection	0	Yesterday evening	No	No	No	Unchecked	Unchecked	Unchecked	Unchecked	Unchecked		Yes	Inside the house, inside cooler box	09:40:00
13188	P1	India	2019-04-02	Pregnant woman only	Control	Villupuram	Pregnant woman only	2019-03-14			NA	NA												NA	NA	NA					NA	2019-06-27	Yes	06:00:00	Immediately after collection	0	Yesterday evening	No	No	No	Unchecked	Unchecked	Unchecked	Unchecked	Unchecked		Yes	Inside the house, inside cooler box	09:10:00
13189	BL	India	2019-04-09	Pregnant woman only	Control	Villupuram	Pregnant woman only	2019-03-20	Mother	Yes	1999-10-10	NA	Perumbur	Yes	Yes	Yes	Yes	Yes	No	No	No	No	Yes	NA	NA	NA		Complete			NA	2019-04-09	Yes	06:00:00	Immediately after collection	0	Yesterday evening	No	No	No	Unchecked	Unchecked	Unchecked	Unchecked	Unchecked		Yes	Inside the house, inside cooler box	10:20:00
13189	P1	India	2019-04-09	Pregnant woman only	Control	Villupuram	Pregnant woman only	2019-03-20			NA	NA												NA	NA	NA					NA	2019-06-27	Yes	05:35:00	Immediately after collection	0	Yesterday evening	Yes	No	No	Unchecked	Unchecked	Unchecked	Unchecked	Unchecked		Yes	Inside the house, inside cooler box	08:40:00
13189	P2	India	2019-04-09	Pregnant woman only	Control	Villupuram	Pregnant woman only	2019-03-20			NA	NA												NA	NA	NA					NA	2019-09-11	Yes	05:00:00	Immediately after collection	0	Yesterday evening	No	No	No	Unchecked	Unchecked	Unchecked	Unchecked	Unchecked		Yes	Inside the house, inside cooler box	09:30:00
13190	BL	India	2019-04-06	Pregnant woman only	Intervention: LPG cookstove	Villupuram	Pregnant woman only	2019-03-13	Mother	Yes	1995-07-01	NA	Varam	Yes	Yes	Yes	Yes	Yes	No	No	No	No	Yes	NA	NA	NA		Complete			NA	2019-04-06	Yes	06:00:00	Immediately after collection	2	Yesterday evening	No	No	No	Unchecked	Unchecked	Unchecked	Unchecked	Unchecked		Yes	Inside the house, inside cooler box	08:10:00
13190	P1	India	2019-04-06	Pregnant woman only	Intervention: LPG cookstove	Villupuram	Pregnant woman only	2019-03-13			NA	NA												NA	NA	NA					NA	2019-06-19	Yes	06:00:00	Immediately after collection	0	Yesterday evening	No	No	No	Unchecked	Unchecked	Unchecked	Unchecked	Unchecked		Yes	Inside the house, inside cooler box	09:15:00
13190	P2	India	2019-04-06	Pregnant woman only	Intervention: LPG cookstove	Villupuram	Pregnant woman only	2019-03-13			NA	NA												NA	NA	NA					NA	2019-09-18	Yes	05:30:00	Immediately after collection	1	Yesterday evening	No	No	No	Unchecked	Unchecked	Unchecked	Unchecked	Unchecked		Yes	Inside the house, inside cooler box	11:40:00
13191	BL	India	2019-04-06	Pregnant woman only	Intervention: LPG cookstove	Villupuram	Pregnant woman only	2019-03-14	Mother	Yes	1995-01-01	NA	Kizhathukuzhi	Yes	Yes	Yes	Yes	Yes	No	No	No	No	Yes	NA	NA	NA		Complete			NA	2019-04-06	Yes	06:00:00	Immediately after collection	1	Yesterday evening	No	No	No	Unchecked	Unchecked	Unchecked	Unchecked	Unchecked		Yes	Inside the house, inside cooler box	09:45:00
13191	P1	India	2019-04-06	Pregnant woman only	Intervention: LPG cookstove	Villupuram	Pregnant woman only	2019-03-14			NA	NA												NA	NA	NA					NA	2019-06-04	Yes	06:00:00	Immediately after collection	3	Yesterday evening	No	No	No	Unchecked	Unchecked	Unchecked	Unchecked	Unchecked		Yes	Inside the house, inside cooler box	10:30:00
13191	P2	India	2019-04-06	Pregnant woman only	Intervention: LPG cookstove	Villupuram	Pregnant woman only	2019-03-14			NA	NA												NA	NA	NA					NA	2019-08-07	Yes	06:00:00	Immediately after collection	2	Yesterday evening	No	No	No	Unchecked	Unchecked	Unchecked	Unchecked	Unchecked		Yes	Inside the house, inside cooler box	09:00:00
13192	BL	India	2019-04-06	Pregnant woman only	Intervention: LPG cookstove	Villupuram	Pregnant woman only	2019-03-14	Mother	Yes	1994-01-01	NA	Kizhathukuzhi	Yes	Yes	Yes	Yes	Yes	No	No	No	No	Yes	NA	NA	NA		Complete			NA	2019-04-06	Yes	05:30:00	Immediately after collection	1	Yesterday evening	No	No	No	Unchecked	Unchecked	Unchecked	Unchecked	Unchecked		Yes	Inside the house, inside cooler box	10:05:00
13192	P1	India	2019-04-06	Pregnant woman only	Intervention: LPG cookstove	Villupuram	Pregnant woman only	2019-03-14			NA	NA												NA	NA	NA					NA	2019-05-29	Yes	06:00:00	Immediately after collection	0	Yesterday evening	Yes	No	No	Unchecked	Unchecked	Unchecked	Unchecked	Unchecked		Yes	Inside the house, inside cooler box	10:45:00
13192	P2	India	2019-04-06	Pregnant woman only	Intervention: LPG cookstove	Villupuram	Pregnant woman only	2019-03-14			NA	NA												NA	NA	NA					NA	2019-07-11	Yes	05:00:00	Immediately after collection	0	Yesterday evening	No	No	No	Unchecked	Unchecked	Unchecked	Unchecked	Unchecked		Yes	Inside the house, inside cooler box	09:59:00
13193	BL	India	2019-04-06	Pregnant woman only	Control	Villupuram	Pregnant woman only	2019-03-20	Mother	Yes	1996-07-01	NA	Nochimedu	Yes	Yes	Yes	Yes	Yes	No	No	No	No	Yes	NA	NA	NA		Complete			NA	2019-04-06	Yes	05:30:00	Immediately after collection	2	Yesterday evening	No	No	No	Unchecked	Unchecked	Unchecked	Unchecked	Unchecked		Yes	Inside the house, inside cooler box	10:15:00
13193	P1	India	2019-04-06	Pregnant woman only	Control	Villupuram	Pregnant woman only	2019-03-20			NA	NA												NA	NA	NA					NA	2019-07-04	Yes	06:00:00	Immediately after collection	3	Yesterday evening	No	No	No	Unchecked	Unchecked	Unchecked	Unchecked	Unchecked		Yes	Inside the house, inside cooler box	10:30:00
13193	P2	India	2019-04-06	Pregnant woman only	Control	Villupuram	Pregnant woman only	2019-03-20			NA	NA												NA	NA	NA					NA	2019-08-31	Yes	06:00:00	Immediately after collection	4	Yesterday evening	No	No	No	Unchecked	Unchecked	Unchecked	Unchecked	Unchecked		Yes	Inside the house, inside cooler box	13:00:00
13194	BL	India	2019-04-11	Pregnant woman only	Intervention: LPG cookstove	Villupuram	Pregnant woman only	2019-03-06	Mother	Yes	1995-07-01	NA	Malligaipadi	Yes	Yes	Yes	Yes	Yes	No	No	No	No	Yes	NA	NA	NA		Complete			NA	2019-04-06	Yes	04:10:00	Immediately after collection	0	Yesterday evening	No	No	No	Unchecked	Unchecked	Unchecked	Unchecked	Unchecked		Yes	Inside the house, inside cooler box	07:00:00
13194	P1	India	2019-04-11	Pregnant woman only	Intervention: LPG cookstove	Villupuram	Pregnant woman only	2019-03-06			NA	NA												NA	NA	NA					NA	2019-07-05	Yes	05:00:00	Immediately after collection	1	Yesterday evening	No	No	No	Unchecked	Unchecked	Unchecked	Unchecked	Unchecked		Yes	Inside the house, inside cooler box	11:30:00
13194	P2	India	2019-04-11	Pregnant woman only	Intervention: LPG cookstove	Villupuram	Pregnant woman only	2019-03-06			NA	NA												NA	NA	NA					NA	2019-08-21	Yes	06:00:00	Immediately after collection	1	Yesterday evening	No	No	No	Unchecked	Unchecked	Unchecked	Unchecked	Unchecked		Yes	Inside the house, inside cooler box	11:30:00
13195	BL	India	2019-04-16	Pregnant woman only	Intervention: LPG cookstove	Villupuram	Pregnant woman only	2019-03-30	Mother	Yes	1993-01-01	NA	Vellimalai	Yes	Yes	Yes	Yes	Yes	No	No	No	No	Yes	NA	NA	NA		Complete			NA	2019-04-16	Yes	05:30:00	Immediately after collection	0	Yesterday evening	No	No	No	Unchecked	Unchecked	Unchecked	Unchecked	Unchecked		Yes	Inside the house, inside cooler box	10:15:00
13195	P1	India	2019-04-16	Pregnant woman only	Intervention: LPG cookstove	Villupuram	Pregnant woman only	2019-03-30			NA	NA												NA	NA	NA					NA	2019-06-21	Yes	06:00:00	Immediately after collection	1	Yesterday evening	No	No	No	Unchecked	Unchecked	Unchecked	Unchecked	Unchecked		Yes	Inside the house, inside cooler box	10:10:00
13196	BL	India	2019-04-16	Pregnant woman only	Control	Villupuram	Pregnant woman only	2019-03-29	Mother	Yes	1999-05-07	NA	Ezhuthur	Yes	Yes	Yes	Yes	Yes	No	No	No	No	Yes	NA	NA	NA		Complete			NA	2019-04-16	Yes	05:00:00	Immediately after collection	0	Yesterday evening	No	No	No	Unchecked	Unchecked	Unchecked	Unchecked	Unchecked		Yes	Inside the house, inside cooler box	08:35:00
13196	P1	India	2019-04-16	Pregnant woman only	Control	Villupuram	Pregnant woman only	2019-03-29			NA	NA												NA	NA	NA					NA	2019-07-27	Yes	06:00:00	Immediately after collection	0	Yesterday evening	No	No	No	Unchecked	Unchecked	Unchecked	Unchecked	Unchecked		Yes	Inside the house, inside cooler box	11:00:00
13196	P2	India	2019-04-16	Pregnant woman only	Control	Villupuram	Pregnant woman only	2019-03-29			NA	NA												NA	NA	NA					NA	2019-09-06	Yes	05:00:00	Immediately after collection	1	Yesterday evening	No	No	No	Unchecked	Unchecked	Unchecked	Unchecked	Unchecked		Yes	Inside the house, inside cooler box	10:05:00
13197	BL	India	2019-04-16	Pregnant woman only	Intervention: LPG cookstove	Villupuram	Pregnant woman only	2019-03-29	Mother	Yes	1996-07-17	NA	Thazhthoradipattu	Yes	Yes	Yes	Yes	Yes	No	No	No	No	Yes	NA	NA	NA		Complete			NA	2019-04-16	Yes	05:30:00	Immediately after collection	0	Yesterday evening	No	No	No	Unchecked	Unchecked	Unchecked	Unchecked	Unchecked		Yes	Inside the house, inside cooler box	08:00:00
13197	P1	India	2019-04-16	Pregnant woman only	Intervention: LPG cookstove	Villupuram	Pregnant woman only	2019-03-29			NA	NA												NA	NA	NA					NA	2019-06-11	Yes	06:00:00	At least half an hour after collection	5	Yesterday evening	No	No	No	Unchecked	Unchecked	Unchecked	Unchecked	Unchecked		Yes	Inside the house, inside cooler box	09:46:00
13197	P2	India	2019-04-16	Pregnant woman only	Intervention: LPG cookstove	Villupuram	Pregnant woman only	2019-03-29			NA	NA												NA	NA	NA					NA	2019-08-27	Yes	06:00:00	Immediately after collection	2	Yesterday evening	No	No	No	Unchecked	Unchecked	Unchecked	Unchecked	Unchecked		Yes	Inside the house, inside cooler box	10:15:00
13199	BL	India	2019-05-03	Pregnant woman only	Control	Villupuram	Pregnant woman only	2019-03-28	Mother	Yes	1991-05-13	NA	Moolakadu	Yes	Yes	Yes	Yes	Yes	No	No	No	No	Yes	NA	NA	NA		Complete			NA	2019-05-03	Yes	06:00:00	Immediately after collection	3	Yesterday evening	No	No	No	Unchecked	Unchecked	Unchecked	Unchecked	Unchecked		Yes	Inside the house, inside cooler box	10:50:00
13199	P1	India	2019-05-03	Pregnant woman only	Control	Villupuram	Pregnant woman only	2019-03-28			NA	NA												NA	NA	NA					NA	2019-07-03	Yes	06:00:00	Immediately after collection	2	Yesterday evening	No	No	No	Unchecked	Unchecked	Unchecked	Unchecked	Unchecked		Yes	Inside the house, inside cooler box	11:45:00
13199	P2	India	2019-05-03	Pregnant woman only	Control	Villupuram	Pregnant woman only	2019-03-28			NA	NA												NA	NA	NA					NA	2019-09-24	Yes	06:00:00	Immediately after collection	2	Yesterday evening	No	No	No	Unchecked	Unchecked	Unchecked	Unchecked	Unchecked		Yes	Inside the house, inside cooler box	09:00:00
13201	BL	India	2019-04-16	Pregnant woman only	Intervention: LPG cookstove	Villupuram	Pregnant woman only	2019-03-29	Mother	Yes	1993-01-01	NA	Thazhmadhur	Yes	Yes	Yes	Yes	Yes	No	No	No	No	Yes	NA	NA	NA		Complete			NA	2019-04-16	Yes	06:00:00	Immediately after collection	0	Yesterday evening	No	No	No	Unchecked	Unchecked	Unchecked	Unchecked	Unchecked		Yes	Inside the house, inside cooler box	10:40:00
13201	P1	India	2019-04-16	Pregnant woman only	Intervention: LPG cookstove	Villupuram	Pregnant woman only	2019-03-29			NA	NA												NA	NA	NA					NA	2019-06-29	Yes	06:00:00	Immediately after collection	0	Yesterday evening	No	No	No	Unchecked	Unchecked	Unchecked	Unchecked	Unchecked		Yes	Inside the house, inside cooler box	09:20:00
13201	P2	India	2019-04-16	Pregnant woman only	Intervention: LPG cookstove	Villupuram	Pregnant woman only	2019-03-29			NA	NA												NA	NA	NA					NA	2019-08-28	Yes	06:00:00	Immediately after collection	2	Yesterday evening	No	No	Yes	Checked	Unchecked	Unchecked	Unchecked	Unchecked		Yes	Inside the house, inside cooler box	09:40:00
13202	BL	India	2019-04-25	Pregnant woman only	Control	Villupuram	Pregnant woman only	2019-04-11	Mother	Yes	2000-03-18	NA	Perumanatham	Yes	Yes	Yes	Yes	Yes	No	No	No	No	Yes	NA	NA	NA		Complete			NA	2019-04-25	Yes	05:00:00	Immediately after collection	0	Yesterday evening	No	No	No	Unchecked	Unchecked	Unchecked	Unchecked	Unchecked		Yes	Inside the house, inside cooler box	08:35:00
13202	P1	India	2019-04-25	Pregnant woman only	Control	Villupuram	Pregnant woman only	2019-04-11			NA	NA												NA	NA	NA					NA	2019-07-02	Yes	06:00:00	Immediately after collection	1	Yesterday evening	No	No	No	Unchecked	Unchecked	Unchecked	Unchecked	Unchecked		Yes	Inside the house, inside cooler box	10:20:00
13202	P2	India	2019-04-25	Pregnant woman only	Control	Villupuram	Pregnant woman only	2019-04-11			NA	NA												NA	NA	NA					NA	2019-08-23	Yes	05:00:00	Immediately after collection	0	Yesterday evening	No	No	No	Unchecked	Unchecked	Unchecked	Unchecked	Unchecked		Yes	Inside the house, inside cooler box	10:00:00
13203	BL	India	2019-04-23	Pregnant woman only	Control	Villupuram	Pregnant woman only	2019-04-10	Mother	Yes	1994-07-01	NA	Perukkamchedi	Yes	Yes	Yes	Yes	Yes	No	No	No	No	Yes	NA	NA	NA		Complete			NA	2019-04-23	Yes	06:00:00	Immediately after collection	2	Yesterday evening	No	No	No	Unchecked	Unchecked	Unchecked	Unchecked	Unchecked		Yes	Inside the house, inside cooler box	10:35:00
13203	P1	India	2019-04-23	Pregnant woman only	Control	Villupuram	Pregnant woman only	2019-04-10			NA	NA												NA	NA	NA					NA	2019-07-11	Yes	06:00:00	Immediately after collection	1	Yesterday evening	No	No	No	Unchecked	Unchecked	Unchecked	Unchecked	Unchecked		Yes	Inside the house, inside cooler box	13:00:00
13203	P2	India	2019-04-23	Pregnant woman only	Control	Villupuram	Pregnant woman only	2019-04-10			NA	NA												NA	NA	NA					NA	2019-09-20	Yes	06:00:00	Immediately after collection	2	Yesterday evening	No	No	No	Unchecked	Unchecked	Unchecked	Unchecked	Unchecked		Yes	Inside the house, inside cooler box	09:40:00
13204	BL	India	2019-04-25	Pregnant woman only	Intervention: LPG cookstove	Villupuram	Pregnant woman only	2019-03-28	Mother	Yes	1993-11-12	NA	Porasampattu	Yes	Yes	Yes	Yes	Yes	No	No	No	No	Yes	NA	NA	NA		Complete			NA	2019-04-25	Yes	06:00:00	Immediately after collection	0	Yesterday evening	No	No	No	Unchecked	Unchecked	Unchecked	Unchecked	Unchecked		Yes	Inside the house, inside cooler box	09:00:00
13204	P1	India	2019-04-25	Pregnant woman only	Intervention: LPG cookstove	Villupuram	Pregnant woman only	2019-03-28			NA	NA												NA	NA	NA					NA	2019-07-26	Yes	06:00:00	Immediately after collection	2	Yesterday evening	No	No	No	Unchecked	Unchecked	Unchecked	Unchecked	Unchecked		Yes	Inside the house, inside cooler box	10:15:00
13204	P2	India	2019-04-25	Pregnant woman only	Intervention: LPG cookstove	Villupuram	Pregnant woman only	2019-03-28			NA	NA												NA	NA	NA					NA	2019-09-20	Yes	06:00:00	Immediately after collection	2	Yesterday evening	No	No	No	Unchecked	Unchecked	Unchecked	Unchecked	Unchecked		Yes	Inside the house, inside cooler box	10:00:00
13205	BL	India	2019-04-25	Pregnant woman only	Control	Villupuram	Pregnant woman only	2019-04-11	Mother	Yes	1995-04-07	NA	INNADU	Yes	Yes	Yes	Yes	Yes	No	No	No	No	Yes	NA	NA	NA		Complete			NA	2019-04-25	Yes	05:30:00	Immediately after collection	0	Yesterday evening	No	No	No	Unchecked	Unchecked	Unchecked	Unchecked	Unchecked		Yes	Inside the house, inside cooler box	07:50:00
13205	P1	India	2019-04-25	Pregnant woman only	Control	Villupuram	Pregnant woman only	2019-04-11			NA	NA												NA	NA	NA					NA	2019-07-12	Yes	05:30:00	Immediately after collection	2	Yesterday evening	No	No	No	Unchecked	Unchecked	Unchecked	Unchecked	Unchecked		Yes	Inside the house, inside cooler box	08:15:00
13205	P2	India	2019-04-25	Pregnant woman only	Control	Villupuram	Pregnant woman only	2019-04-11			NA	NA												NA	NA	NA					NA	2019-09-04	Yes	06:30:00	Immediately after collection	3	Yesterday evening	No	No	No	Unchecked	Unchecked	Unchecked	Unchecked	Unchecked		Yes	Inside the house, inside cooler box	11:25:00
13206	BL	India	2019-05-03	Pregnant woman only	Control	Villupuram	Pregnant woman only	2019-04-10	Mother	Yes	1990-04-14	NA	Kilnilavur	Yes	Yes	Yes	Yes	Yes	No	No	No	No	Yes	NA	NA	NA		Complete			NA	2019-05-03	Yes	06:00:00	Immediately after collection	0	Yesterday evening	No	No	No	Unchecked	Unchecked	Unchecked	Unchecked	Unchecked		Yes	Inside the house, inside cooler box	10:35:00
13206	P1	India	2019-05-03	Pregnant woman only	Control	Villupuram	Pregnant woman only	2019-04-10			NA	NA												NA	NA	NA					NA	2019-07-04	Yes	05:30:00	Immediately after collection	0	Yesterday evening	No	No	No	Unchecked	Unchecked	Unchecked	Unchecked	Unchecked		Yes	Inside the house, inside cooler box	07:45:00
13206	P2	India	2019-05-03	Pregnant woman only	Control	Villupuram	Pregnant woman only	2019-04-10			NA	NA												NA	NA	NA					NA	2019-09-13	Yes	06:00:00	Immediately after collection	2	Yesterday evening	No	No	No	Unchecked	Unchecked	Unchecked	Unchecked	Unchecked		Yes	Inside the house, inside cooler box	09:15:00
13207	BL	India	2019-04-25	Pregnant woman only	Intervention: LPG cookstove	Villupuram	Pregnant woman only	2019-04-10	Mother	Yes	2001-02-27	NA	Thumparampattu	Yes	Yes	Yes	Yes	Yes	No	No	No	No	Yes	NA	NA	NA		Complete			NA	2019-04-25	Yes	06:00:00	Immediately after collection	1	Yesterday evening	No	No	No	Unchecked	Unchecked	Unchecked	Unchecked	Unchecked		Yes	Inside the house, inside cooler box	09:40:00
13207	P1	India	2019-04-25	Pregnant woman only	Intervention: LPG cookstove	Villupuram	Pregnant woman only	2019-04-10			NA	NA												NA	NA	NA					NA	2019-07-30	Yes	05:30:00	Immediately after collection	0	Yesterday evening	No	No	No	Unchecked	Unchecked	Unchecked	Unchecked	Unchecked		Yes	Inside the house, inside cooler box	09:07:00
13207	P2	India	2019-04-25	Pregnant woman only	Intervention: LPG cookstove	Villupuram	Pregnant woman only	2019-04-10			NA	NA												NA	NA	NA					NA	2019-09-24	Yes	06:00:00	Immediately after collection	2	Yesterday evening	No	No	No	Unchecked	Unchecked	Unchecked	Unchecked	Unchecked		Yes	Inside the house, inside cooler box	08:15:00
13208	BL	India	2019-05-06	Pregnant woman only	Intervention: LPG cookstove	Villupuram	Pregnant woman only	2019-04-11	Mother	Yes	1992-07-01	NA	Kottaputhur	Yes	Yes	Yes	Yes	Yes	No	No	No	No	Yes	NA	NA	NA		Complete			NA	2019-05-03	Yes	05:30:00	Immediately after collection	2	This morning	No	No	No	Unchecked	Unchecked	Unchecked	Unchecked	Unchecked		Yes	Inside the house, inside cooler box	08:20:00
13208	P1	India	2019-05-06	Pregnant woman only	Intervention: LPG cookstove	Villupuram	Pregnant woman only	2019-04-11			NA	NA												NA	NA	NA					NA	2019-07-23	Yes	05:30:00	Immediately after collection	1	Yesterday evening	No	No	No	Unchecked	Unchecked	Unchecked	Unchecked	Unchecked		Yes	Inside the house, inside cooler box	08:25:00
13208	P2	India	2019-05-06	Pregnant woman only	Intervention: LPG cookstove	Villupuram	Pregnant woman only	2019-04-11			NA	NA												NA	NA	NA					NA	2019-09-26	No			NA				No	Unchecked	Unchecked	Unchecked	Unchecked	Unchecked
13209	BL	India	2019-05-06	Pregnant woman only	Intervention: LPG cookstove	Villupuram	Pregnant woman only	2019-04-11	Mother	Yes	1999-07-01	NA	Thalkendikal	Yes	Yes	Yes	Yes	Yes	No	No	No	No	Yes	NA	NA	NA		Complete			NA	2019-05-03	Yes	05:30:00	Immediately after collection	0	Yesterday evening	No	No	No	Unchecked	Unchecked	Unchecked	Unchecked	Unchecked		Yes	Inside the house, inside cooler box	08:20:00
13209	P1	India	2019-05-06	Pregnant woman only	Intervention: LPG cookstove	Villupuram	Pregnant woman only	2019-04-11			NA	NA												NA	NA	NA					NA	2019-07-05	Yes	06:00:00	Immediately after collection	1	Yesterday evening	No	No	No	Unchecked	Unchecked	Unchecked	Unchecked	Unchecked		Yes	Inside the house, inside cooler box	08:20:00
13209	P2	India	2019-05-06	Pregnant woman only	Intervention: LPG cookstove	Villupuram	Pregnant woman only	2019-04-11			NA	NA												NA	NA	NA					NA	2019-09-06	Yes	06:00:00	Immediately after collection	1	Yesterday evening	No	No	No	Unchecked	Unchecked	Unchecked	Unchecked	Unchecked		Yes	Inside the house, inside cooler box	09:20:00
13210	BL	India	2019-05-06	Pregnant woman only	Intervention: LPG cookstove	Villupuram	Pregnant woman only	2019-04-10	Mother	Yes	2000-04-14	NA	Naduthodaripattu	Yes	Yes	Yes	Yes	Yes	No	No	No	No	Yes	NA	NA	NA		Complete			NA	2019-05-03	Yes	09:00:00	Immediately after collection	2	This morning	No	No	No	Unchecked	Unchecked	Unchecked	Unchecked	Unchecked		Yes	Inside the house, inside cooler box	09:00:00
13210	P1	India	2019-05-06	Pregnant woman only	Intervention: LPG cookstove	Villupuram	Pregnant woman only	2019-04-10			NA	NA												NA	NA	NA					NA	2019-07-17	Yes	06:00:00	Immediately after collection	0	Yesterday evening	No	No	No	Unchecked	Unchecked	Unchecked	Unchecked	Unchecked		Yes	Inside the house, inside cooler box	12:15:00
13210	P2	India	2019-05-06	Pregnant woman only	Intervention: LPG cookstove	Villupuram	Pregnant woman only	2019-04-10			NA	NA												NA	NA	NA					NA	2019-08-27	Yes	06:00:00	Immediately after collection	1	Yesterday evening	No	No	No	Unchecked	Unchecked	Unchecked	Unchecked	Unchecked		Yes	Inside the house, inside cooler box	10:40:00
13211	BL	India	2019-05-07	Pregnant woman only	Control	Villupuram	Pregnant woman only	2019-04-11	Mother	Yes	1987-07-01	NA	Kizhathukuzhi	Yes	Yes	Yes	Yes	Yes	No	No	No	No	Yes	NA	NA	NA		Complete			NA	2019-05-07	Yes	06:00:00	Immediately after collection	1	Yesterday evening	No	No	No	Unchecked	Unchecked	Unchecked	Unchecked	Unchecked		Yes	Inside the house, inside cooler box	09:00:00
13211	P1	India	2019-05-07	Pregnant woman only	Control	Villupuram	Pregnant woman only	2019-04-11			NA	NA												NA	NA	NA					NA	2019-07-11	Yes	06:00:00	Immediately after collection	1	Yesterday evening	No	No	No	Unchecked	Unchecked	Unchecked	Unchecked	Unchecked		Yes	Inside the house, inside cooler box	09:40:00
13211	P2	India	2019-05-07	Pregnant woman only	Control	Villupuram	Pregnant woman only	2019-04-11			NA	NA												NA	NA	NA					NA	2019-08-22	Yes	05:00:00	Immediately after collection	3	Yesterday evening	No	No	No	Unchecked	Unchecked	Unchecked	Unchecked	Unchecked		Yes	Inside the house, inside cooler box	09:40:00
13212	BL	India	2019-05-14	Pregnant woman only	Intervention: LPG cookstove	Villupuram	Pregnant woman only	2019-05-08	Mother	Yes	1990-07-08	NA	Pattivalavu	Yes	Yes	Yes	Yes	Yes	No	No	No	No	Yes	NA	NA	NA		Complete			NA	2019-05-14	Yes	06:00:00	Immediately after collection	2	Yesterday afternoon	No	No	No	Unchecked	Unchecked	Unchecked	Unchecked	Unchecked		Yes	Inside the house, inside cooler box	10:20:00
13212	P1	India	2019-05-14	Pregnant woman only	Intervention: LPG cookstove	Villupuram	Pregnant woman only	2019-05-08			NA	NA												NA	NA	NA					NA	2019-07-17	Yes	06:00:00	Immediately after collection	1	Yesterday evening	No	No	No	Unchecked	Unchecked	Unchecked	Unchecked	Unchecked		Yes	Inside the house, inside cooler box	09:30:00
13212	P2	India	2019-05-14	Pregnant woman only	Intervention: LPG cookstove	Villupuram	Pregnant woman only	2019-05-08			NA	NA												NA	NA	NA					NA	2019-08-27	Yes	06:00:00	Immediately after collection	0	Yesterday evening	No	No	No	Unchecked	Unchecked	Unchecked	Unchecked	Unchecked		Yes	Inside the house, inside cooler box	09:16:00
13213	BL	India	2019-05-14	Pregnant woman only	Control	Villupuram	Pregnant woman only	2019-05-08	Mother	Yes	1991-01-01	NA	Erukkampattu	Yes	Yes	Yes	Yes	Yes	No	No	No	No	Yes	NA	NA	NA		Complete			NA	2019-05-14	Yes	05:00:00	Immediately after collection	0	Yesterday evening	No	No	No	Unchecked	Unchecked	Unchecked	Unchecked	Unchecked		Yes	Inside the house, inside cooler box	10:55:00
13213	P1	India	2019-05-14	Pregnant woman only	Control	Villupuram	Pregnant woman only	2019-05-08			NA	NA												NA	NA	NA					NA	2019-08-06	Yes	05:20:00	Immediately after collection	3	Yesterday evening	No	No	No	Unchecked	Unchecked	Unchecked	Unchecked	Unchecked		Yes	Inside the house, inside cooler box	11:15:00
13213	P2	India	2019-05-14	Pregnant woman only	Control	Villupuram	Pregnant woman only	2019-05-08			NA	NA												NA	NA	NA					NA	2019-09-26	Yes	06:00:00	Immediately after collection	2	Yesterday evening	No	No	No	Unchecked	Unchecked	Unchecked	Unchecked	Unchecked		Yes	Inside the house, inside cooler box	09:15:00
13214	BL	India	2019-05-14	Pregnant woman only	Intervention: LPG cookstove	Villupuram	Pregnant woman only	2019-05-08	Mother	Yes	1996-07-01	NA	Puthur	Yes	Yes	Yes	Yes	Yes	No	No	No	No	Yes	NA	NA	NA		Complete			NA	2019-05-14	Yes	04:00:00	Immediately after collection	0	Yesterday evening	No	No	No	Unchecked	Unchecked	Unchecked	Unchecked	Unchecked		Yes	Inside the house, inside cooler box	09:00:00
13214	P1	India	2019-05-14	Pregnant woman only	Intervention: LPG cookstove	Villupuram	Pregnant woman only	2019-05-08			NA	NA												NA	NA	NA					NA	2019-07-17	Yes	05:30:00	Immediately after collection	0	Yesterday evening	No	No	No	Unchecked	Unchecked	Unchecked	Unchecked	Unchecked		Yes	Inside the house, inside cooler box	11:35:00
13214	P2	India	2019-05-14	Pregnant woman only	Intervention: LPG cookstove	Villupuram	Pregnant woman only	2019-05-08			NA	NA												NA	NA	NA					NA	2019-09-20	Yes	05:30:00	Immediately after collection	1	Yesterday evening	No	No	No	Unchecked	Unchecked	Unchecked	Unchecked	Unchecked		Yes	Inside the house, inside cooler box	09:05:00
13215	BL	India	2019-05-14	Pregnant woman only	Intervention: LPG cookstove	Villupuram	Pregnant woman only	2019-05-08	Mother	Yes	1999-07-20	NA	Ezhuthur	Yes	Yes	Yes	Yes	Yes	No	No	No	No	Yes	NA	NA	NA		Complete			NA	2019-05-14	Yes	06:00:00	Immediately after collection	2	Yesterday evening	No	No	No	Unchecked	Unchecked	Unchecked	Unchecked	Unchecked		Yes	Inside the house, inside cooler box	08:45:00
13215	P1	India	2019-05-14	Pregnant woman only	Intervention: LPG cookstove	Villupuram	Pregnant woman only	2019-05-08			NA	NA												NA	NA	NA					NA	2019-09-20	Yes	05:00:00	Immediately after collection	1	Yesterday evening	No	No	No	Unchecked	Unchecked	Unchecked	Unchecked	Unchecked		Yes	Inside the house, inside cooler box	08:45:00
13215	P2	India	2019-05-14	Pregnant woman only	Intervention: LPG cookstove	Villupuram	Pregnant woman only	2019-05-08			NA	NA												NA	NA	NA					NA	2019-10-16	Yes	06:00:00	Immediately after collection	2	Yesterday evening	No	No	No	Unchecked	Unchecked	Unchecked	Unchecked	Unchecked		Yes	Inside the house, inside cooler box	08:00:00
13216	BL	India	2019-05-22	Pregnant woman only	Intervention: LPG cookstove	Villupuram	Pregnant woman only	2019-05-08	Mother	Yes	1997-07-01	NA	Tharisukadu	Yes	Yes	Yes	Yes	Yes	No	No	No	No	Yes	NA	NA	NA		Complete			NA	2019-05-22	Yes	04:00:00	Immediately after collection	0	Yesterday evening	No	No	No	Unchecked	Unchecked	Unchecked	Unchecked	Unchecked		Yes	Inside the house, inside cooler box	09:20:00
13216	P1	India	2019-05-22	Pregnant woman only	Intervention: LPG cookstove	Villupuram	Pregnant woman only	2019-05-08			NA	NA												NA	NA	NA					NA	2019-09-13	Yes	05:00:00	Immediately after collection	2	Yesterday evening	No	No	No	Unchecked	Unchecked	Unchecked	Unchecked	Unchecked		Yes	Inside the house, inside cooler box	08:50:00
13216	P2	India	2019-05-22	Pregnant woman only	Intervention: LPG cookstove	Villupuram	Pregnant woman only	2019-05-08			NA	NA												NA	NA	NA					NA	2019-10-20	Yes	05:00:00	Immediately after collection	2	Yesterday evening	No	No	No	Unchecked	Unchecked	Unchecked	Unchecked	Unchecked		Yes	Inside the house, inside cooler box	09:00:00
13217	BL	India	2019-05-17	Pregnant woman only	Control	Villupuram	Pregnant woman only	2019-05-09	Mother	Yes	1996-11-12	NA	Kannur	Yes	Yes	Yes	Yes	Yes	No	No	No	No	Yes	NA	NA	NA		Complete			NA	2019-05-16	Yes	05:00:00	Immediately after collection	0	Yesterday evening	No	No	No	Unchecked	Unchecked	Unchecked	Unchecked	Unchecked		Yes	Inside the house, inside cooler box	08:15:00
13217	P1	India	2019-05-17	Pregnant woman only	Control	Villupuram	Pregnant woman only	2019-05-09			NA	NA												NA	NA	NA					NA	2019-07-12	Yes	05:30:00	Immediately after collection	3	Yesterday evening	No	No	No	Unchecked	Unchecked	Unchecked	Unchecked	Unchecked		Yes	Inside the house, inside cooler box	08:40:00
13217	P2	India	2019-05-17	Pregnant woman only	Control	Villupuram	Pregnant woman only	2019-05-09			NA	NA												NA	NA	NA					NA	2019-09-13	Yes	05:30:00	Immediately after collection	4	Yesterday evening	No	No	No	Unchecked	Unchecked	Unchecked	Unchecked	Unchecked		Yes	Inside the house, inside cooler box	09:05:00
13218	BL	India	2019-05-17	Pregnant woman only	Control	Villupuram	Pregnant woman only	2019-05-08	Mother	Yes	2000-11-10	NA	Perumanatham	Yes	Yes	Yes	Yes	Yes	No	No	No	No	Yes	NA	NA	NA		Complete			NA	2019-05-16	Yes	06:30:00	Immediately after collection	0	Yesterday evening	No	No	No	Unchecked	Unchecked	Unchecked	Unchecked	Unchecked		Yes	Inside the house, inside cooler box	08:50:00
13218	P1	India	2019-05-17	Pregnant woman only	Control	Villupuram	Pregnant woman only	2019-05-08			NA	NA												NA	NA	NA					NA	2019-08-17	Yes	06:00:00	Immediately after collection	2	Yesterday evening	No	No	No	Unchecked	Unchecked	Unchecked	Unchecked	Unchecked		Yes	Inside the house, inside cooler box	11:15:00
13218	P2	India	2019-05-17	Pregnant woman only	Control	Villupuram	Pregnant woman only	2019-05-08			NA	NA												NA	NA	NA					NA	2019-10-10	Yes	06:00:00	Immediately after collection	3	Yesterday evening	No	No	No	Unchecked	Unchecked	Unchecked	Unchecked	Unchecked		Yes	Inside the house, inside cooler box	10:15:00
13219	BL	India	2019-05-17	Pregnant woman only	Control	Villupuram	Pregnant woman only	2019-05-08	Mother	Yes	2000-07-01	NA	Poraampattu	Yes	Yes	Yes	Yes	Yes	No	No	No	No	Yes	NA	NA	NA		Complete			NA	2019-05-16	Yes	07:30:00	Immediately after collection	1	Yesterday evening	No	No	No	Unchecked	Unchecked	Unchecked	Unchecked	Unchecked		Yes	Inside the house, inside cooler box	10:20:00
13219	P1	India	2019-05-17	Pregnant woman only	Control	Villupuram	Pregnant woman only	2019-05-08			NA	NA												NA	NA	NA					NA	2019-07-30	Yes	06:00:00	Immediately after collection	0	Yesterday evening	No	No	No	Unchecked	Unchecked	Unchecked	Unchecked	Unchecked		Yes	Inside the house, inside cooler box	09:25:00
13220	BL	India	2019-05-17	Pregnant woman only	Intervention: LPG cookstove	Villupuram	Pregnant woman only	2019-05-09	Mother	Yes	1999-03-04	NA	Vazhakuzhi	Yes	Yes	Yes	Yes	Yes	No	No	No	No	Yes	NA	NA	NA		Complete			NA	2019-05-16	Yes	05:50:00	Immediately after collection	0	Yesterday evening	No	No	No	Unchecked	Unchecked	Unchecked	Unchecked	Unchecked		Yes	Inside the house, inside cooler box	07:50:00
13220	P1	India	2019-05-17	Pregnant woman only	Intervention: LPG cookstove	Villupuram	Pregnant woman only	2019-05-09			NA	NA												NA	NA	NA					NA	2019-09-17	Yes	06:00:00	Immediately after collection	0	Yesterday evening	No	No	No	Unchecked	Unchecked	Unchecked	Unchecked	Unchecked		Yes	Inside the house, inside cooler box	10:45:00
13220	P2	India	2019-05-17	Pregnant woman only	Intervention: LPG cookstove	Villupuram	Pregnant woman only	2019-05-09			NA	NA												NA	NA	NA					NA	2019-10-10	Yes	06:40:00	Immediately after collection	2	Yesterday evening	No	No	No	Unchecked	Unchecked	Unchecked	Unchecked	Unchecked		Yes	Inside the house, inside cooler box	09:20:00
13221	BL	India	2019-05-18	Pregnant woman only	Intervention: LPG cookstove	Villupuram	Pregnant woman only	2019-05-08	Mother	Yes	1997-09-22	NA	Kizhathukuzhi	Yes	Yes	Yes	Yes	Yes	No	No	No	No	Yes	NA	NA	NA		Complete			NA	2019-05-18	Yes	05:30:00	Immediately after collection	2	Yesterday evening	No	No	No	Unchecked	Unchecked	Unchecked	Unchecked	Unchecked		Yes	Inside the house, inside cooler box	08:15:00
13221	P1	India	2019-05-18	Pregnant woman only	Intervention: LPG cookstove	Villupuram	Pregnant woman only	2019-05-08			NA	NA												NA	NA	NA					NA	2019-07-19	Yes	06:00:00	Immediately after collection	1	Yesterday evening	No	No	No	Unchecked	Unchecked	Unchecked	Unchecked	Unchecked		Yes	Inside the house, inside cooler box	09:20:00
13221	P2	India	2019-05-18	Pregnant woman only	Intervention: LPG cookstove	Villupuram	Pregnant woman only	2019-05-08			NA	NA												NA	NA	NA					NA	2019-08-22	Yes	06:00:00	Immediately after collection	0	Yesterday evening	No	No	No	Unchecked	Unchecked	Unchecked	Unchecked	Unchecked		Yes	Inside the house, inside cooler box	09:40:00
13222	BL	India	2019-05-18	Pregnant woman only	Intervention: LPG cookstove	Villupuram	Pregnant woman only	2019-05-08	Mother	Yes	1991-01-01	NA	Kizhathukuzhi	Yes	Yes	Yes	Yes	Yes	No	No	No	No	Yes	NA	NA	NA		Complete			NA	2019-05-18	Yes	05:00:00	Immediately after collection	1	Yesterday evening	No	No	No	Unchecked	Unchecked	Unchecked	Unchecked	Unchecked		Yes	Inside the house, inside cooler box	08:00:00
13222	P1	India	2019-05-18	Pregnant woman only	Intervention: LPG cookstove	Villupuram	Pregnant woman only	2019-05-08			NA	NA												NA	NA	NA					NA	2019-07-19	Yes	05:00:00	Immediately after collection	0	Yesterday evening	No	No	No	Unchecked	Unchecked	Unchecked	Unchecked	Unchecked		Yes	Inside the house, inside cooler box	09:00:00
13222	P2	India	2019-05-18	Pregnant woman only	Intervention: LPG cookstove	Villupuram	Pregnant woman only	2019-05-08			NA	NA												NA	NA	NA					NA	2019-08-22	Yes	06:00:00	Immediately after collection	2	Yesterday evening	No	No	No	Unchecked	Unchecked	Unchecked	Unchecked	Unchecked		Yes	Inside the house, inside cooler box	09:40:00
13223	BL	India	2019-05-21	Pregnant woman only	Control	Villupuram	Pregnant woman only	2019-05-09	Mother	Yes	1990-07-01	NA	Puliyandurai	Yes	Yes	Yes	Yes	Yes	No	No	No	No	Yes	NA	NA	NA		Complete			NA	2019-05-21	Yes	06:00:00	Immediately after collection	2	Yesterday evening	No	No	No	Unchecked	Unchecked	Unchecked	Unchecked	Unchecked		Yes	Inside the house, inside cooler box	07:50:00
13223	P1	India	2019-05-21	Pregnant woman only	Control	Villupuram	Pregnant woman only	2019-05-09			NA	NA												NA	NA	NA					NA	2019-08-06	Yes	06:00:00	Immediately after collection	2	Yesterday evening	No	No	No	Unchecked	Unchecked	Unchecked	Unchecked	Unchecked		Yes	Inside the house, inside cooler box	10:50:00
13223	P2	India	2019-05-21	Pregnant woman only	Control	Villupuram	Pregnant woman only	2019-05-09			NA	NA												NA	NA	NA					NA	2019-09-26	Yes	05:30:00	Immediately after collection	0	Yesterday evening	No	No	No	Unchecked	Unchecked	Unchecked	Unchecked	Unchecked		Yes	Inside the house, inside cooler box	08:00:00
13224	BL	India	2019-05-21	Pregnant woman only	Intervention: LPG cookstove	Villupuram	Pregnant woman only	2019-05-08	Mother	Yes	1996-04-05	NA	Melsathanur	Yes	Yes	Yes	Yes	Yes	No	No	No	No	Yes	NA	NA	NA		Complete			NA	2019-05-21	Yes	05:30:00	Immediately after collection	0	Yesterday evening	No	No	No	Unchecked	Unchecked	Unchecked	Unchecked	Unchecked		Yes	Inside the house, inside cooler box	10:15:00
13224	P1	India	2019-05-21	Pregnant woman only	Intervention: LPG cookstove	Villupuram	Pregnant woman only	2019-05-08			NA	NA												NA	NA	NA					NA	2019-07-31	Yes	05:30:00	Immediately after collection	0	Yesterday evening	No	No	No	Unchecked	Unchecked	Unchecked	Unchecked	Unchecked		Yes	Inside the house, inside cooler box	09:00:00
13224	P2	India	2019-05-21	Pregnant woman only	Intervention: LPG cookstove	Villupuram	Pregnant woman only	2019-05-08			NA	NA												NA	NA	NA					NA	2019-09-10	Yes	04:30:00	Immediately after collection	0	Yesterday evening	No	No	No	Unchecked	Unchecked	Unchecked	Unchecked	Unchecked		Yes	Inside the house, inside cooler box	09:30:00
13225	BL	India	2019-05-23	Pregnant woman only	Control	Villupuram	Pregnant woman only	2019-05-08	Mother	Yes	1997-09-12	NA	Thumparampattu	Yes	Yes	Yes	Yes	Yes	No	No	No	No	Yes	NA	NA	NA		Complete			NA	2019-05-23	Yes	06:00:00	Immediately after collection	0	Yesterday evening	No	No	No	Unchecked	Unchecked	Unchecked	Unchecked	Unchecked		Yes	Inside the house, inside cooler box	08:30:00
13225	P1	India	2019-05-23	Pregnant woman only	Control	Villupuram	Pregnant woman only	2019-05-08			NA	NA												NA	NA	NA					NA	2019-07-30	Yes	05:30:00	Immediately after collection	0	Yesterday evening	No	No	No	Unchecked	Unchecked	Unchecked	Unchecked	Unchecked		Yes	Inside the house, inside cooler box	08:50:00
13225	P2	India	2019-05-23	Pregnant woman only	Control	Villupuram	Pregnant woman only	2019-05-08			NA	NA												NA	NA	NA					NA	2019-09-24	Yes	06:00:00	Immediately after collection	0	Yesterday evening	No	No	No	Unchecked	Unchecked	Unchecked	Unchecked	Unchecked		Yes	Inside the house, inside cooler box	08:10:00
13226	BL	India	2019-05-23	Pregnant woman only	Intervention: LPG cookstove	Villupuram	Pregnant woman only	2019-05-08	Mother	Yes	1996-09-14	NA	Perumanatham	Yes	Yes	Yes	Yes	Yes	No	No	No	No	Yes	NA	NA	NA		Complete			NA	2019-05-23	Yes	06:15:00	Immediately after collection	2	Yesterday evening	No	No	No	Unchecked	Unchecked	Unchecked	Unchecked	Unchecked		Yes	Inside the house, inside cooler box	10:15:00
13226	P1	India	2019-05-23	Pregnant woman only	Intervention: LPG cookstove	Villupuram	Pregnant woman only	2019-05-08			NA	NA												NA	NA	NA					NA	2019-08-17	Yes	06:30:00	Immediately after collection	4	Yesterday evening	No	No	No	Unchecked	Unchecked	Unchecked	Unchecked	Unchecked		Yes	Inside the house, inside cooler box	11:00:00
13226	P2	India	2019-05-23	Pregnant woman only	Intervention: LPG cookstove	Villupuram	Pregnant woman only	2019-05-08			NA	NA												NA	NA	NA					NA	2019-09-28	Yes	07:00:00	Immediately after collection	3	Yesterday evening	No	No	No	Unchecked	Unchecked	Unchecked	Unchecked	Unchecked		Yes	Inside the house, inside cooler box	10:00:00
13227	BL	India	2019-05-31	Pregnant woman only	Intervention: LPG cookstove	Villupuram	Pregnant woman only	2019-05-27	Mother	Yes	1998-01-01	NA	Pattivalavu	Yes	Yes	Yes	Yes	Yes	No	No	No	No	Yes	NA	NA	NA		Complete			NA	2019-05-31	Yes	06:30:00	Immediately after collection	0	Yesterday evening	No	No	No	Unchecked	Unchecked	Unchecked	Unchecked	Unchecked		Yes	Inside the house, inside cooler box	07:50:00
13227	P1	India	2019-05-31	Pregnant woman only	Intervention: LPG cookstove	Villupuram	Pregnant woman only	2019-05-27			NA	NA												NA	NA	NA					NA	2019-09-20	Yes	06:30:00	Immediately after collection	2	Yesterday evening	No	No	No	Unchecked	Unchecked	Unchecked	Unchecked	Unchecked		Yes	Inside the house, inside cooler box	09:30:00
13227	P2	India	2019-05-31	Pregnant woman only	Intervention: LPG cookstove	Villupuram	Pregnant woman only	2019-05-27			NA	NA												NA	NA	NA					NA	2019-10-30	Yes	06:30:00	Immediately after collection	3	Yesterday evening	No	No	No	Unchecked	Unchecked	Unchecked	Unchecked	Unchecked		Yes	Inside the house, inside cooler box	10:05:00
13228	BL	India	2019-05-31	Pregnant woman only	Control	Villupuram	Pregnant woman only	2019-05-27	Mother	Yes	1999-04-18	NA	SERAPATTU	Yes	Yes	Yes	Yes	Yes	No	No	No	No	Yes	NA	NA	NA		Complete			NA	2019-05-31	Yes	06:30:00	Immediately after collection	2	Yesterday evening	No	No	No	Unchecked	Unchecked	Unchecked	Unchecked	Unchecked		Yes	Inside the house, inside cooler box	08:40:00
13228	P1	India	2019-05-31	Pregnant woman only	Control	Villupuram	Pregnant woman only	2019-05-27			NA	NA												NA	NA	NA					NA	2019-07-12	Yes	07:30:00	Immediately after collection	2	Yesterday evening	No	No	No	Unchecked	Unchecked	Unchecked	Unchecked	Unchecked		Yes	Inside the house, inside cooler box	09:40:00
13228	P2	India	2019-05-31	Pregnant woman only	Control	Villupuram	Pregnant woman only	2019-05-27			NA	NA												NA	NA	NA					NA	2019-09-11	Yes	06:30:00	Immediately after collection	3	Yesterday evening	No	No	No	Unchecked	Unchecked	Unchecked	Unchecked	Unchecked		Yes	Inside the house, inside cooler box	08:30:00
13229	BL	India	2019-05-31	Pregnant woman only	Intervention: LPG cookstove	Villupuram	Pregnant woman only	2019-05-08	Mother	Yes	1998-01-01	NA	Porasampattu	Yes	Yes	Yes	Yes	Yes	No	No	No	No	Yes	NA	NA	NA		Complete			NA	2019-05-31	Yes	05:30:00	Immediately after collection	2	Yesterday evening	No	No	No	Unchecked	Unchecked	Unchecked	Unchecked	Unchecked		Yes	Inside the house, inside cooler box	09:00:00
13229	P1	India	2019-05-31	Pregnant woman only	Intervention: LPG cookstove	Villupuram	Pregnant woman only	2019-05-08			NA	NA												NA	NA	NA					NA	2019-09-17	Yes	06:00:00	Immediately after collection	1	Yesterday evening	No	No	No	Unchecked	Unchecked	Unchecked	Unchecked	Unchecked		Yes	Inside the house, inside cooler box	09:50:00
13229	P2	India	2019-05-31	Pregnant woman only	Intervention: LPG cookstove	Villupuram	Pregnant woman only	2019-05-08			NA	NA												NA	NA	NA					NA	2019-11-02	Yes	06:00:00	Immediately after collection	1	Yesterday evening	No	No	No	Unchecked	Unchecked	Unchecked	Unchecked	Unchecked		Yes	Inside the house, inside cooler box	11:42:00
13230	BL	India	2019-06-03	Pregnant woman only	Control	Villupuram	Pregnant woman only	2019-05-27	Mother	Yes	1994-06-05	NA	THAKKAMPATTU	Yes	Yes	Yes	Yes	Yes	No	No	No	No	Yes	NA	NA	NA		Complete			NA	2019-05-31	Yes	06:00:00	Immediately after collection	1	Yesterday evening	No	No	No	Unchecked	Unchecked	Unchecked	Unchecked	Unchecked		Yes	Inside the house, inside cooler box	09:00:00
13230	P1	India	2019-06-03	Pregnant woman only	Control	Villupuram	Pregnant woman only	2019-05-27			NA	NA												NA	NA	NA					NA	2019-09-13	Yes	06:30:00	Immediately after collection	2	Yesterday evening	No	No	No	Unchecked	Unchecked	Unchecked	Unchecked	Unchecked		Yes	Inside the house, inside cooler box	09:50:00
13230	P2	India	2019-06-03	Pregnant woman only	Control	Villupuram	Pregnant woman only	2019-05-27			NA	NA												NA	NA	NA					NA	2019-10-20	Yes	06:00:00	Immediately after collection	0	Yesterday evening	No	No	No	Unchecked	Unchecked	Unchecked	Unchecked	Unchecked		Yes	Inside the house, inside cooler box	10:15:00
13231	BL	India	2019-06-04	Pregnant woman only	Intervention: LPG cookstove	Villupuram	Pregnant woman only	2019-05-27	Mother	Yes	1994-06-05	NA	Thekkampattu	Yes	Yes	Yes	Yes	Yes	No	No	No	No	Yes	NA	NA	NA		Complete			NA	2019-06-04	Yes	06:00:00	Immediately after collection	0	Yesterday evening	No	No	No	Unchecked	Unchecked	Unchecked	Unchecked	Unchecked		Yes	Inside the house, inside cooler box	09:45:00
13231	P1	India	2019-06-04	Pregnant woman only	Intervention: LPG cookstove	Villupuram	Pregnant woman only	2019-05-27			NA	NA												NA	NA	NA					NA	2019-09-13	Yes	06:00:00	Immediately after collection	2	Yesterday evening	No	No	No	Unchecked	Unchecked	Unchecked	Unchecked	Unchecked		Yes	Inside the house, inside cooler box	09:45:00
13231	P2	India	2019-06-04	Pregnant woman only	Intervention: LPG cookstove	Villupuram	Pregnant woman only	2019-05-27			NA	NA												NA	NA	NA					NA	2019-11-02	Yes	06:00:00	Immediately after collection	2	Yesterday evening	No	No	No	Unchecked	Unchecked	Unchecked	Unchecked	Unchecked		Yes	Inside the house, inside cooler box	12:00:00
13232	BL	India	2019-06-04	Pregnant woman only	Intervention: LPG cookstove	Villupuram	Pregnant woman only	2019-05-27	Mother	Yes	1994-06-05	NA	THEKKAMPATTU	Yes	Yes	Yes	Yes	Yes	No	No	No	No	Yes	NA	NA	NA		Complete			NA	2019-06-04	Yes	06:00:00	Immediately after collection	0	Yesterday evening	No	No	No	Unchecked	Unchecked	Unchecked	Unchecked	Unchecked		Yes	Inside the house, inside cooler box	08:50:00
13232	P1	India	2019-06-04	Pregnant woman only	Intervention: LPG cookstove	Villupuram	Pregnant woman only	2019-05-27			NA	NA												NA	NA	NA					NA	2019-08-01	Yes	06:00:00	Immediately after collection	0	Yesterday evening	No	No	No	Unchecked	Unchecked	Unchecked	Unchecked	Unchecked		Yes	Inside the house, inside cooler box	10:30:00
13232	P2	India	2019-06-04	Pregnant woman only	Intervention: LPG cookstove	Villupuram	Pregnant woman only	2019-05-27			NA	NA												NA	NA	NA					NA	2019-09-13	Yes	06:00:00	Immediately after collection	2	Yesterday evening	No	No	No	Unchecked	Unchecked	Unchecked	Unchecked	Unchecked		Yes	Inside the house, inside cooler box	09:35:00
13233	BL	India	2019-06-04	Pregnant woman only	Control	Villupuram	Pregnant woman only	2019-05-28	Mother	Yes	2000-08-06	NA	Kudaram	Yes	Yes	Yes	Yes	Yes	No	No	No	No	Yes	NA	NA	NA		Complete			NA	2019-06-04	Yes	06:00:00	Immediately after collection	0	Yesterday evening	No	No	No	Unchecked	Unchecked	Unchecked	Unchecked	Unchecked		Yes	Inside the house, inside cooler box	08:13:00
13233	P1	India	2019-06-04	Pregnant woman only	Control	Villupuram	Pregnant woman only	2019-05-28			NA	NA												NA	NA	NA					NA	2019-07-30	Yes	06:00:00	Immediately after collection	0	Yesterday evening	No	No	No	Unchecked	Unchecked	Unchecked	Unchecked	Unchecked		Yes	Inside the house, inside cooler box	10:40:00
13233	P2	India	2019-06-04	Pregnant woman only	Control	Villupuram	Pregnant woman only	2019-05-28			NA	NA												NA	NA	NA					NA	2019-09-24	Yes	06:00:00	Immediately after collection	0	Yesterday evening	No	No	No	Unchecked	Unchecked	Unchecked	Unchecked	Unchecked		Yes	Inside the house, inside cooler box	07:00:00
13234	BL	India	2019-06-04	Pregnant woman only	Control	Villupuram	Pregnant woman only	2019-05-28	Mother	Yes	1997-01-01	NA	Thumparampattu	Yes	Yes	Yes	Yes	Yes	No	No	No	No	Yes	NA	NA	NA		Complete			NA	2019-06-04	Yes	06:00:00	Immediately after collection	1	Yesterday evening	No	No	No	Unchecked	Unchecked	Unchecked	Unchecked	Unchecked		Yes	Inside the house, inside cooler box	10:25:00
13234	P1	India	2019-06-04	Pregnant woman only	Control	Villupuram	Pregnant woman only	2019-05-28			NA	NA												NA	NA	NA					NA	2019-07-30	Yes	06:00:00	Immediately after collection	0	Yesterday evening	No	No	No	Unchecked	Unchecked	Unchecked	Unchecked	Unchecked		Yes	Inside the house, inside cooler box	08:35:00
13234	P2	India	2019-06-04	Pregnant woman only	Control	Villupuram	Pregnant woman only	2019-05-28			NA	NA												NA	NA	NA					NA	2019-09-24	Yes	06:00:00	Immediately after collection	0	Yesterday evening	No	No	Yes	Checked	Unchecked	Unchecked	Unchecked	Unchecked		Yes	Inside the house, inside cooler box	08:00:00
13235	BL	India	2019-06-10	Pregnant woman only	Control	Villupuram	Pregnant woman only	2019-05-27	Mother	Yes	1998-04-28	NA	Thalkentikel	Yes	Yes	Yes	Yes	Yes	No	No	No	No	Yes	NA	NA	NA		Complete			NA	2019-06-07	Yes	06:00:00	Immediately after collection	1	Yesterday evening	No	No	No	Unchecked	Unchecked	Unchecked	Unchecked	Unchecked		Yes	Inside the house, inside cooler box	09:20:00
13235	P1	India	2019-06-10	Pregnant woman only	Control	Villupuram	Pregnant woman only	2019-05-27			NA	NA												NA	NA	NA					NA	2019-08-27	Yes	06:00:00	Immediately after collection	0	Yesterday evening	No	No	No	Unchecked	Unchecked	Unchecked	Unchecked	Unchecked		Yes	Inside the house, inside cooler box	09:35:00
13235	P2	India	2019-06-10	Pregnant woman only	Control	Villupuram	Pregnant woman only	2019-05-27			NA	NA												NA	NA	NA					NA	2019-09-26	Yes	06:00:00	Immediately after collection	2	Yesterday evening	No	No	No	Unchecked	Unchecked	Unchecked	Unchecked	Unchecked		Yes	Inside the house, inside cooler box	09:50:00
13236	BL	India	2019-06-10	Pregnant woman only	Intervention: LPG cookstove	Villupuram	Pregnant woman only	2019-05-28	Mother	Yes	1995-05-07	NA	Melkentikel	Yes	Yes	Yes	Yes	Yes	No	No	No	No	Yes	NA	NA	NA		Complete			NA	2019-06-07	Yes	06:00:00	Immediately after collection	0	Yesterday evening	No	No	No	Unchecked	Unchecked	Unchecked	Unchecked	Unchecked		Yes	Inside the house, inside cooler box	08:45:00
13236	P1	India	2019-06-10	Pregnant woman only	Intervention: LPG cookstove	Villupuram	Pregnant woman only	2019-05-28			NA	NA												NA	NA	NA					NA	2019-07-23	Yes	05:45:00	Immediately after collection	2	Yesterday evening	No	No	No	Unchecked	Unchecked	Unchecked	Unchecked	Unchecked		Yes	Inside the house, inside cooler box	08:49:00
13236	P2	India	2019-06-10	Pregnant woman only	Intervention: LPG cookstove	Villupuram	Pregnant woman only	2019-05-28			NA	NA												NA	NA	NA					NA	2019-09-26	Yes	05:30:00	Immediately after collection	2	Yesterday evening	No	No	No	Unchecked	Unchecked	Unchecked	Unchecked	Unchecked		Yes	Inside the house, inside cooler box	10:50:00
13237	BL	India	2019-06-10	Pregnant woman only	Control	Villupuram	Pregnant woman only	2019-05-27	Mother	Yes	1998-04-28	NA	Thalkendikal	Yes	Yes	Yes	Yes	Yes	No	No	No	No	Yes	NA	NA	NA		Complete			NA	2019-06-07	Yes	05:30:00	Immediately after collection	1	Yesterday evening	No	No	No	Unchecked	Unchecked	Unchecked	Unchecked	Unchecked		Yes	Inside the house, inside cooler box	08:25:00
13237	P1	India	2019-06-10	Pregnant woman only	Control	Villupuram	Pregnant woman only	2019-05-27			NA	NA												NA	NA	NA					NA	2019-08-02	Yes	06:00:00	Immediately after collection	0	Yesterday evening	No	No	No	Unchecked	Unchecked	Unchecked	Unchecked	Unchecked		Yes	Inside the house, inside cooler box	09:05:00
13237	P2	India	2019-06-10	Pregnant woman only	Control	Villupuram	Pregnant woman only	2019-05-27			NA	NA												NA	NA	NA					NA	2019-09-26	Yes	06:00:00	Immediately after collection	2	Yesterday evening	No	No	No	Unchecked	Unchecked	Unchecked	Unchecked	Unchecked		Yes	Inside the house, inside cooler box	10:12:00
13238	BL	India	2019-06-10	Pregnant woman only	Intervention: LPG cookstove	Villupuram	Pregnant woman only	2019-05-28	Mother	Yes	1994-10-17	NA	Melvazhapadi	Yes	Yes	Yes	Yes	Yes	No	No	No	No	Yes	NA	NA	NA		Complete			NA	2019-06-07	Yes	05:00:00	Immediately after collection	1	Yesterday evening	No	No	No	Unchecked	Unchecked	Unchecked	Unchecked	Unchecked		Yes	Inside the house, inside cooler box	07:51:00
13238	P1	India	2019-06-10	Pregnant woman only	Intervention: LPG cookstove	Villupuram	Pregnant woman only	2019-05-28			NA	NA												NA	NA	NA					NA	2019-07-17	Yes	05:00:00	Immediately after collection	0	Yesterday evening	No	No	No	Unchecked	Unchecked	Unchecked	Unchecked	Unchecked		Yes	Inside the house, inside cooler box	08:05:00
13239	BL	India	2019-06-15	Pregnant woman only	Intervention: LPG cookstove	Villupuram	Pregnant woman only	2019-05-27	Mother	Yes	1998-04-28	NA	Pattivalav	Yes	Yes	Yes	Yes	Yes	No	No	No	No	Yes	NA	NA	NA		Complete			NA	2019-06-15	Yes	05:30:00	Immediately after collection	0	Yesterday evening	No	No	No	Unchecked	Unchecked	Unchecked	Unchecked	Unchecked		Yes	Inside the house, inside cooler box	09:50:00
13239	P1	India	2019-06-15	Pregnant woman only	Intervention: LPG cookstove	Villupuram	Pregnant woman only	2019-05-27			NA	NA												NA	NA	NA					NA	2019-08-17	Yes	05:00:00	Immediately after collection	2	Yesterday evening	No	No	No	Unchecked	Unchecked	Unchecked	Unchecked	Unchecked		Yes	Inside the house, inside cooler box	08:15:00
13239	P2	India	2019-06-15	Pregnant woman only	Intervention: LPG cookstove	Villupuram	Pregnant woman only	2019-05-27			NA	NA												NA	NA	NA					NA	2019-10-02	Yes	06:00:00	Immediately after collection	0	Yesterday evening	No	No	No	Unchecked	Unchecked	Unchecked	Unchecked	Unchecked		Yes	Inside the house, inside cooler box	08:40:00
13240	BL	India	2019-06-14	Pregnant woman only	Control	Villupuram	Pregnant woman only	2019-06-07	Mother	Yes	1995-07-01	NA	Pannipadi	Yes	Yes	Yes	Yes	Yes	No	No	No	No	Yes	NA	NA	NA		Complete			NA	2019-06-14	Yes	06:00:00	Immediately after collection	2	Yesterday evening	No	No	No	Unchecked	Unchecked	Unchecked	Unchecked	Unchecked		Yes	Inside the house, inside cooler box	09:50:00
13240	P1	India	2019-06-14	Pregnant woman only	Control	Villupuram	Pregnant woman only	2019-06-07			NA	NA												NA	NA	NA					NA	2019-09-26	Yes	05:00:00	Immediately after collection	0	Yesterday evening	No	No	No	Unchecked	Unchecked	Unchecked	Unchecked	Unchecked		Yes	Inside the house, inside cooler box	08:30:00
13240	P2	India	2019-06-14	Pregnant woman only	Control	Villupuram	Pregnant woman only	2019-06-07			NA	NA												NA	NA	NA					NA	2019-11-14	Yes	05:00:00	Immediately after collection	2	Yesterday evening	No	No	No	Unchecked	Unchecked	Unchecked	Unchecked	Unchecked		Yes	Inside the house, inside cooler box	10:15:00
13241	BL	India	2019-06-18	Pregnant woman only	Control	Villupuram	Pregnant woman only	2019-06-07	Mother	Yes	1992-11-12	NA	Nadumathur	Yes	Yes	Yes	Yes	Yes	No	No	No	No	Yes	NA	NA	NA		Complete			NA	2019-06-18	Yes	04:00:00	Immediately after collection	0	Yesterday evening	No	No	No	Unchecked	Unchecked	Unchecked	Unchecked	Unchecked		Yes	Inside the house, inside cooler box	11:45:00
13241	P1	India	2019-06-18	Pregnant woman only	Control	Villupuram	Pregnant woman only	2019-06-07			NA	NA												NA	NA	NA					NA	2019-08-09	Yes	05:00:00	Immediately after collection	0	Yesterday evening	No	No	No	Unchecked	Unchecked	Unchecked	Unchecked	Unchecked		Yes	Inside the house, inside cooler box	10:00:00
13241	P2	India	2019-06-18	Pregnant woman only	Control	Villupuram	Pregnant woman only	2019-06-07			NA	NA												NA	NA	NA					NA	2019-09-26	Yes	05:00:00	Immediately after collection	0	Yesterday evening	No	No	No	Unchecked	Unchecked	Unchecked	Unchecked	Unchecked		Yes	Inside the house, inside cooler box	09:15:00
13242	BL	India	2019-06-14	Pregnant woman only	Control	Villupuram	Pregnant woman only	2019-05-28	Mother	Yes	1995-09-10	NA	Melkentikel	Yes	Yes	Yes	Yes	Yes	No	No	No	No	Yes	NA	NA	NA		Complete			NA	2019-06-14	Yes	06:30:00	Immediately after collection	0	Yesterday evening	No	No	No	Unchecked	Unchecked	Unchecked	Unchecked	Unchecked		Yes	Inside the house, inside cooler box	09:10:00
13242	P1	India	2019-06-14	Pregnant woman only	Control	Villupuram	Pregnant woman only	2019-05-28			NA	NA												NA	NA	NA					NA	2019-09-26	Yes	05:00:00	Immediately after collection	1	Yesterday evening	No	No	No	Unchecked	Unchecked	Unchecked	Unchecked	Unchecked		Yes	Inside the house, inside cooler box	09:53:00
13242	P2	India	2019-06-14	Pregnant woman only	Control	Villupuram	Pregnant woman only	2019-05-28			NA	NA												NA	NA	NA					NA	2019-11-08	Yes	05:30:00	Immediately after collection	0	Yesterday evening	No	No	No	Unchecked	Unchecked	Unchecked	Unchecked	Unchecked		Yes	Inside the house, inside cooler box	08:25:00
13243	BL	India	2019-06-20	Pregnant woman only	Control	Villupuram	Pregnant woman only	2019-06-07	Mother	Yes	1995-06-12	NA	Erukkampattu	Yes	Yes	Yes	Yes	Yes	No	No	No	No	Yes	NA	NA	NA		Complete			NA	2019-06-20	Yes	05:30:00	Immediately after collection	0	Yesterday evening	No	No	No	Unchecked	Unchecked	Unchecked	Unchecked	Unchecked		Yes	Inside the house, inside cooler box	08:30:00
13243	P1	India	2019-06-20	Pregnant woman only	Control	Villupuram	Pregnant woman only	2019-06-07			NA	NA												NA	NA	NA					NA	2019-10-02	Yes	06:00:00	Immediately after collection	0	Yesterday evening	No	No	No	Unchecked	Unchecked	Unchecked	Unchecked	Unchecked		Yes	Inside the house, inside cooler box	07:55:00
13243	P2	India	2019-06-20	Pregnant woman only	Control	Villupuram	Pregnant woman only	2019-06-07			NA	NA												NA	NA	NA					NA	2019-11-23	Yes	06:00:00	Immediately after collection	0	Yesterday evening	No	No	No	Unchecked	Unchecked	Unchecked	Unchecked	Unchecked		Yes	Inside the house, inside cooler box	07:30:00
13244	BL	India	2019-06-25	Pregnant woman only	Control	Villupuram	Pregnant woman only	2019-06-07	Mother	Yes	1991-04-01	NA	Serapattu	Yes	Yes	Yes	Yes	Yes	No	No	No	No	Yes	NA	NA	NA		Complete			NA	2019-06-25	Yes	06:00:00	Immediately after collection	2	Yesterday evening	No	No	No	Unchecked	Unchecked	Unchecked	Unchecked	Unchecked		Yes	Inside the house, inside cooler box	11:00:00
13244	P1	India	2019-06-25	Pregnant woman only	Control	Villupuram	Pregnant woman only	2019-06-07			NA	NA												NA	NA	NA					NA	2019-09-17	Yes	06:00:00	Immediately after collection	1	Yesterday evening	No	No	No	Unchecked	Unchecked	Unchecked	Unchecked	Unchecked		Yes	Inside the house, inside cooler box	09:15:00
13244	P2	India	2019-06-25	Pregnant woman only	Control	Villupuram	Pregnant woman only	2019-06-07			NA	NA												NA	NA	NA					NA	2019-10-20	Yes	06:00:00	Immediately after collection	1	Yesterday evening	No	No	No	Unchecked	Unchecked	Unchecked	Unchecked	Unchecked		Yes	Inside the house, inside cooler box	10:30:00
13245	BL	India	2019-06-25	Pregnant woman only	Intervention: LPG cookstove	Villupuram	Pregnant woman only	2019-06-07	Mother	Yes	1992-07-01	NA	Avalur	Yes	Yes	Yes	Yes	Yes	No	No	No	No	Yes	NA	NA	NA		Complete			NA	2019-06-25	Yes	06:00:00	Immediately after collection	0	Yesterday evening	No	No	No	Unchecked	Unchecked	Unchecked	Unchecked	Unchecked		Yes	Inside the house, inside cooler box	11:20:00
13245	P1	India	2019-06-25	Pregnant woman only	Intervention: LPG cookstove	Villupuram	Pregnant woman only	2019-06-07			NA	NA												NA	NA	NA					NA	2019-08-29	Yes	06:00:00	Immediately after collection	0	Yesterday afternoon	No	No	No	Unchecked	Unchecked	Unchecked	Unchecked	Unchecked		Yes	Inside the house, inside cooler box	10:30:00
13245	P2	India	2019-06-25	Pregnant woman only	Intervention: LPG cookstove	Villupuram	Pregnant woman only	2019-06-07			NA	NA												NA	NA	NA					NA	2019-10-04	Yes	06:00:00	Immediately after collection	2	Yesterday evening	No	No	No	Unchecked	Unchecked	Unchecked	Unchecked	Unchecked		Yes	Inside the house, inside cooler box	09:20:00
13246	BL	India	2019-06-25	Pregnant woman only	Control	Villupuram	Pregnant woman only	2019-06-07	Mother	Yes	1998-02-15	NA	Keerapalli	Yes	Yes	Yes	Yes	Yes	No	No	No	No	Yes	NA	NA	NA		Complete			NA	2019-06-25	Yes	06:00:00	Immediately after collection	0	Yesterday evening	No	No	No	Unchecked	Unchecked	Unchecked	Unchecked	Unchecked		Yes	Inside the house, inside cooler box	10:30:00
13246	P1	India	2019-06-25	Pregnant woman only	Control	Villupuram	Pregnant woman only	2019-06-07			NA	NA												NA	NA	NA					NA	2019-07-30	Yes	06:00:00	Immediately after collection	1	Yesterday evening	No	No	No	Unchecked	Unchecked	Unchecked	Unchecked	Unchecked		Yes	Inside the house, inside cooler box	09:45:00
13246	P2	India	2019-06-25	Pregnant woman only	Control	Villupuram	Pregnant woman only	2019-06-07			NA	NA												NA	NA	NA					NA	2019-09-20	Yes	06:00:00	Immediately after collection	0	Yesterday evening	No	No	No	Unchecked	Unchecked	Unchecked	Unchecked	Unchecked		Yes	Inside the house, inside cooler box	09:15:00
13247	BL	India	2019-06-22	Pregnant woman only	Intervention: LPG cookstove	Villupuram	Pregnant woman only	2019-06-07	Mother	Yes	1997-04-16	NA	Parankinatham	Yes	Yes	Yes	Yes	Yes	No	No	No	No	Yes	NA	NA	NA		Complete			NA	2019-06-18	Yes	06:00:00	Immediately after collection	1	Yesterday evening	No	No	No	Unchecked	Unchecked	Unchecked	Unchecked	Unchecked		Yes	Inside the house, inside cooler box	09:00:00
13247	P1	India	2019-06-22	Pregnant woman only	Intervention: LPG cookstove	Villupuram	Pregnant woman only	2019-06-07			NA	NA												NA	NA	NA					NA	2019-08-21	Yes	06:00:00	Immediately after collection	1	Yesterday evening	No	No	No	Unchecked	Unchecked	Unchecked	Unchecked	Unchecked		Yes	Inside the house, inside cooler box	11:10:00
13247	P2	India	2019-06-22	Pregnant woman only	Intervention: LPG cookstove	Villupuram	Pregnant woman only	2019-06-07			NA	NA												NA	NA	NA					NA	2019-10-04	Yes	05:00:00	Immediately after collection	1	Yesterday evening	No	No	No	Unchecked	Unchecked	Unchecked	Unchecked	Unchecked		Yes	Inside the house, inside cooler box	09:15:00
13248	BL	India	2019-06-25	Pregnant woman only	Control	Villupuram	Pregnant woman only	2019-06-07	Mother	Yes	1994-04-10	NA	Athikuzhi	Yes	Yes	Yes	Yes	Yes	No	No	No	No	Yes	NA	NA	NA		Complete			NA	2019-06-25	Yes	05:45:00	Immediately after collection	3	Yesterday evening	No	No	No	Unchecked	Unchecked	Unchecked	Unchecked	Unchecked		Yes	Inside the house, inside cooler box	12:20:00
13248	P1	India	2019-06-25	Pregnant woman only	Control	Villupuram	Pregnant woman only	2019-06-07			NA	NA												NA	NA	NA					NA	2019-08-29	Yes	06:00:00	Immediately after collection	1	Yesterday evening	No	No	No	Unchecked	Unchecked	Unchecked	Unchecked	Unchecked		Yes	Inside the house, inside cooler box	11:00:00
13248	P2	India	2019-06-25	Pregnant woman only	Control	Villupuram	Pregnant woman only	2019-06-07			NA	NA												NA	NA	NA					NA	2019-10-10	Yes	06:00:00	Immediately after collection	2	Yesterday evening	No	No	No	Unchecked	Unchecked	Unchecked	Unchecked	Unchecked		Yes	Inside the house, inside cooler box	08:55:00
13249	BL	India	2019-06-25	Pregnant woman only	Intervention: LPG cookstove	Villupuram	Pregnant woman only	2019-06-07	Mother	Yes	1990-09-23	NA	Nakkavallavu	Yes	Yes	Yes	Yes	Yes	No	No	No	No	Yes	NA	NA	NA		Complete			NA	2019-06-25	Yes	06:00:00	Immediately after collection	0	Yesterday evening	No	No	No	Unchecked	Unchecked	Unchecked	Unchecked	Unchecked		Yes	Inside the house, inside cooler box	08:10:00
13249	P1	India	2019-06-25	Pregnant woman only	Intervention: LPG cookstove	Villupuram	Pregnant woman only	2019-06-07			NA	NA												NA	NA	NA					NA	2019-08-07	Yes	06:00:00	Immediately after collection	1	Yesterday evening	No	No	No	Unchecked	Unchecked	Unchecked	Unchecked	Unchecked		Yes	Inside the house, inside cooler box	09:20:00
13249	P2	India	2019-06-25	Pregnant woman only	Intervention: LPG cookstove	Villupuram	Pregnant woman only	2019-06-07			NA	NA												NA	NA	NA					NA	2019-10-02	Yes	06:00:00	Immediately after collection	0	Yesterday evening	No	No	No	Unchecked	Unchecked	Unchecked	Unchecked	Unchecked		Yes	Inside the house, inside cooler box	10:00:00
13250	BL	India	2019-06-29	Pregnant woman only	Control	Villupuram	Pregnant woman only	2019-06-07	Mother	Yes	1997-06-09	NA	Meldevanur	Yes	Yes	Yes	Yes	Yes	No	No	No	No	Yes	NA	NA	NA		Complete			NA	2019-06-29	Yes	06:00:00	Immediately after collection	2	Yesterday evening	No	No	No	Unchecked	Unchecked	Unchecked	Unchecked	Unchecked		Yes	Inside the house, inside cooler box	08:00:00
13250	P1	India	2019-06-29	Pregnant woman only	Control	Villupuram	Pregnant woman only	2019-06-07			NA	NA												NA	NA	NA					NA	2019-08-30	Yes	10:55:00	Immediately after collection	2	This morning	No	No	No	Unchecked	Unchecked	Unchecked	Unchecked	Unchecked		Yes	Inside the house, inside cooler box	10:55:00
13250	P2	India	2019-06-29	Pregnant woman only	Control	Villupuram	Pregnant woman only	2019-06-07			NA	NA												NA	NA	NA					NA	2019-10-17	Yes	06:00:00	Immediately after collection	3	Yesterday evening	No	No	No	Unchecked	Unchecked	Unchecked	Unchecked	Unchecked		Yes	Inside the house, inside cooler box	07:45:00
13251	BL	India	2019-07-10	Pregnant woman only	Control	Villupuram	Pregnant woman only	2019-07-04	Mother	Yes	1997-11-23	NA	Kilakadu	Yes	Yes	Yes	Yes	Yes	No	No	No	No	Yes	NA	NA	NA		Complete			NA	2019-07-10	Yes	05:30:00	Immediately after collection	3	Yesterday evening	No	No	No	Unchecked	Unchecked	Unchecked	Unchecked	Unchecked		Yes	Inside the house, inside cooler box	09:30:00
13251	P1	India	2019-07-10	Pregnant woman only	Control	Villupuram	Pregnant woman only	2019-07-04			NA	NA												NA	NA	NA					NA	2019-09-24	Yes	05:00:00	Immediately after collection	1	Yesterday evening	No	No	No	Unchecked	Unchecked	Unchecked	Unchecked	Unchecked		Yes	Inside the house, inside cooler box	09:50:00
13251	P2	India	2019-07-10	Pregnant woman only	Control	Villupuram	Pregnant woman only	2019-07-04			NA	NA												NA	NA	NA					NA	2019-11-16	Yes	05:00:00	Immediately after collection	0	Yesterday evening	No	No	No	Unchecked	Unchecked	Unchecked	Unchecked	Unchecked		Yes	Inside the house, inside cooler box	08:00:00
13252	BL	India	2019-07-10	Pregnant woman only	Control	Villupuram	Pregnant woman only	2019-07-04	Mother	Yes	1998-02-03	NA	Thazhdevanur	Yes	Yes	Yes	Yes	Yes	No	No	No	No	Yes	NA	NA	NA		Complete			NA	2019-07-10	Yes	05:00:00	Immediately after collection	0	Yesterday evening	No	No	No	Unchecked	Unchecked	Unchecked	Unchecked	Unchecked		Yes	Inside the house, inside cooler box	10:00:00
13252	P1	India	2019-07-10	Pregnant woman only	Control	Villupuram	Pregnant woman only	2019-07-04			NA	NA												NA	NA	NA					NA	2019-09-28	Yes	05:30:00	Immediately after collection	0	Yesterday evening	No	No	No	Unchecked	Unchecked	Unchecked	Unchecked	Unchecked		Yes	Inside the house, inside cooler box	08:30:00
13252	P2	India	2019-07-10	Pregnant woman only	Control	Villupuram	Pregnant woman only	2019-07-04			NA	NA												NA	NA	NA					NA	2019-11-26	Yes	05:15:00	Immediately after collection	0	Yesterday evening	No	No	No	Unchecked	Unchecked	Unchecked	Unchecked	Unchecked		Yes	Inside the house, inside cooler box	10:16:00
13253	BL	India	2019-07-10	Pregnant woman only	Intervention: LPG cookstove	Villupuram	Pregnant woman only	2019-07-04	Mother	Yes	1994-05-05	NA	Nadumathur	Yes	Yes	Yes	Yes	Yes	No	No	No	No	Yes	NA	NA	NA		Complete			NA	2019-07-10	Yes	05:00:00	Immediately after collection	1	Yesterday evening	No	No	No	Unchecked	Unchecked	Unchecked	Unchecked	Unchecked		Yes	Inside the house, inside cooler box	09:00:00
13253	P1	India	2019-07-10	Pregnant woman only	Intervention: LPG cookstove	Villupuram	Pregnant woman only	2019-07-04			NA	NA												NA	NA	NA					NA	2019-10-04	Yes	05:00:00	Immediately after collection	1	Yesterday evening	No	No	No	Unchecked	Unchecked	Unchecked	Unchecked	Unchecked		Yes	Inside the house, inside cooler box	10:30:00
13253	P2	India	2019-07-10	Pregnant woman only	Intervention: LPG cookstove	Villupuram	Pregnant woman only	2019-07-04			NA	NA												NA	NA	NA					NA	2019-11-14	Yes	06:00:00	Immediately after collection	2	Yesterday evening	No	No	No	Unchecked	Unchecked	Unchecked	Unchecked	Unchecked		Yes	Inside the house, inside cooler box	09:50:00
13254	BL	India	2019-07-18	Pregnant woman only	Intervention: LPG cookstove	Villupuram	Pregnant woman only	2019-07-04	Mother	Yes	2000-10-01	NA	KUDARAM	Yes	Yes	Yes	Yes	Yes	No	No	No	No	Yes	NA	NA	NA		Complete			NA	2019-07-16	Yes	06:00:00	Immediately after collection	0	Yesterday evening	No	No	No	Unchecked	Unchecked	Unchecked	Unchecked	Unchecked		Yes	Inside the house, inside cooler box	09:30:00
13254	P1	India	2019-07-18	Pregnant woman only	Intervention: LPG cookstove	Villupuram	Pregnant woman only	2019-07-04			NA	NA												NA	NA	NA					NA	2019-10-17	No			NA				Yes	Checked	Unchecked	Unchecked	Unchecked	Checked	COLD
13255	BL	India	2019-07-20	Pregnant woman only	Intervention: LPG cookstove	Villupuram	Pregnant woman only	2019-07-04	Mother	Yes	1997-11-23	NA	Kilakadu	Yes	Yes	Yes	Yes	Yes	No	No	No	No	Yes	NA	NA	NA		Complete			NA	2019-07-20	Yes	06:00:00	Immediately after collection	2	Yesterday evening	No	No	No	Unchecked	Unchecked	Unchecked	Unchecked	Unchecked		Yes	Inside the house, inside cooler box	08:20:00
13255	P1	India	2019-07-20	Pregnant woman only	Intervention: LPG cookstove	Villupuram	Pregnant woman only	2019-07-04			NA	NA												NA	NA	NA					NA	2019-09-20	Yes	06:00:00	Immediately after collection	2	Yesterday afternoon	No	No	No	Unchecked	Unchecked	Unchecked	Unchecked	Unchecked		Yes	Inside the house, inside cooler box	09:30:00
13255	P2	India	2019-07-20	Pregnant woman only	Intervention: LPG cookstove	Villupuram	Pregnant woman only	2019-07-04			NA	NA												NA	NA	NA					NA	2019-11-02	Yes	06:00:00	Immediately after collection	2	Yesterday evening	No	No	No	Unchecked	Unchecked	Unchecked	Unchecked	Unchecked		Yes	Inside the house, inside cooler box	09:10:00
13256	BL	India	2019-07-25	Pregnant woman only	Control	Villupuram	Pregnant woman only	2019-07-05	Mother	Yes	2000-07-20	NA	Kudaram	Yes	Yes	Yes	Yes	Yes	No	No	No	No	Yes	NA	NA	NA		Complete			NA	2019-07-25	Yes	05:00:00	Immediately after collection	0	Yesterday evening	No	No	No	Unchecked	Unchecked	Unchecked	Unchecked	Unchecked		Yes	Inside the house, inside cooler box	09:35:00
13256	P2	India	2019-07-25	Pregnant woman only	Control	Villupuram	Pregnant woman only	2019-07-05			NA	NA												NA	NA	NA					NA	2019-12-24	Yes	06:00:00	Immediately after collection	2	Yesterday evening	No	No	No	Unchecked	Unchecked	Unchecked	Unchecked	Unchecked		Yes	Inside the house, inside cooler box	09:40:00
13257	BL	India	2019-07-20	Pregnant woman only	Control	Villupuram	Pregnant woman only	2019-07-05	Mother	Yes	2000-05-15	NA	Serapattu	Yes	Yes	Yes	Yes	Yes	No	No	No	No	Yes	NA	NA	NA		Complete			NA	2019-07-20	Yes	07:00:00	Immediately after collection	0	Yesterday evening	No	No	No	Unchecked	Unchecked	Unchecked	Unchecked	Unchecked		Yes	Inside the house, inside cooler box	11:22:00
13257	P1	India	2019-07-20	Pregnant woman only	Control	Villupuram	Pregnant woman only	2019-07-05			NA	NA												NA	NA	NA					NA	2019-09-20	Yes	06:00:00	Immediately after collection	0	Yesterday evening	No	No	No	Unchecked	Unchecked	Unchecked	Unchecked	Unchecked		Yes	Inside the house, inside cooler box	10:50:00
13257	P2	India	2019-07-20	Pregnant woman only	Control	Villupuram	Pregnant woman only	2019-07-05			NA	NA												NA	NA	NA					NA	2019-11-21	Yes	05:35:00	Immediately after collection	0	Yesterday evening	No	No	No	Unchecked	Unchecked	Unchecked	Unchecked	Unchecked		Yes	Inside the house, inside cooler box	10:08:00
13258	BL	India	2019-07-20	Pregnant woman only	Control	Villupuram	Pregnant woman only	2019-07-05	Mother	Yes	1994-01-01	NA	Serapattu	Yes	Yes	Yes	Yes	Yes	No	No	No	No	Yes	NA	NA	NA		Complete			NA	2019-07-20	Yes	06:30:00	Immediately after collection	0	Yesterday evening	No	No	No	Unchecked	Unchecked	Unchecked	Unchecked	Unchecked		Yes	Inside the house, inside cooler box	11:00:00
13258	P1	India	2019-07-20	Pregnant woman only	Control	Villupuram	Pregnant woman only	2019-07-05			NA	NA												NA	NA	NA					NA	2019-10-04	Yes	06:30:00	Immediately after collection	0	Yesterday afternoon	No	No	No	Unchecked	Unchecked	Unchecked	Unchecked	Unchecked		Yes	Inside the house, inside cooler box	09:45:00
13258	P2	India	2019-07-20	Pregnant woman only	Control	Villupuram	Pregnant woman only	2019-07-05			NA	NA												NA	NA	NA					NA	2019-11-12	Yes	06:00:00	Immediately after collection	0	Yesterday evening	No	No	No	Unchecked	Unchecked	Unchecked	Unchecked	Unchecked		Yes	Inside the house, inside cooler box	10:30:00
13259	BL	India	2019-07-19	Pregnant woman only	Intervention: LPG cookstove	Villupuram	Pregnant woman only	2019-07-04	Mother	Yes	1996-08-08	NA	Mellathukuzhi	Yes	Yes	Yes	Yes	Yes	No	No	No	No	Yes	NA	NA	NA		Complete			NA	2019-07-19	Yes	06:00:00	Immediately after collection	2	Yesterday evening	No	No	No	Unchecked	Unchecked	Unchecked	Unchecked	Unchecked		Yes	Inside the house, inside cooler box	08:15:00
13259	P1	India	2019-07-19	Pregnant woman only	Intervention: LPG cookstove	Villupuram	Pregnant woman only	2019-07-04			NA	NA												NA	NA	NA					NA	2019-09-24	Yes	06:00:00	Immediately after collection	2	Yesterday evening	No	No	No	Unchecked	Unchecked	Unchecked	Unchecked	Unchecked		Yes	Inside the house, inside cooler box	07:45:00
13259	P2	India	2019-07-19	Pregnant woman only	Intervention: LPG cookstove	Villupuram	Pregnant woman only	2019-07-04			NA	NA												NA	NA	NA					NA	2019-11-12	Yes	06:00:00	Immediately after collection	2	Yesterday evening	No	No	No	Unchecked	Unchecked	Unchecked	Unchecked	Unchecked		Yes	Inside the house, inside cooler box	11:25:00
13260	BL	India	2019-07-23	Pregnant woman only	Intervention: LPG cookstove	Villupuram	Pregnant woman only	2019-07-05	Mother	Yes	1997-06-26	NA	Thazhmundiyur	Yes	Yes	Yes	Yes	Yes	No	No	No	No	Yes	NA	NA	NA		Complete			NA	2019-07-23	Yes	06:00:00	Immediately after collection	0	Yesterday evening	No	No	No	Unchecked	Unchecked	Unchecked	Unchecked	Unchecked		Yes	Inside the house, inside cooler box	11:50:00
13260	P1	India	2019-07-23	Pregnant woman only	Intervention: LPG cookstove	Villupuram	Pregnant woman only	2019-07-05			NA	NA												NA	NA	NA					NA	2019-10-04	Yes	05:00:00	Immediately after collection	0	Yesterday evening	No	No	No	Unchecked	Unchecked	Unchecked	Unchecked	Unchecked		Yes	Inside the house, inside cooler box	08:00:00
13260	P2	India	2019-07-23	Pregnant woman only	Intervention: LPG cookstove	Villupuram	Pregnant woman only	2019-07-05			NA	NA												NA	NA	NA					NA	2019-12-14	Yes	06:00:00	Immediately after collection	2	Yesterday evening	No	No	No	Unchecked	Unchecked	Unchecked	Unchecked	Unchecked		Yes	Inside the house, inside cooler box	10:35:00
13261	BL	India	2019-07-23	Pregnant woman only	Control	Villupuram	Pregnant woman only	2019-07-17	Mother	Yes	1997-09-27	NA	Sundapadi	Yes	Yes	Yes	Yes	Yes	No	No	No	No	Yes	NA	NA	NA		Complete			NA	2019-07-23	Yes	06:00:00	Immediately after collection	0	Yesterday evening	No	No	No	Unchecked	Unchecked	Unchecked	Unchecked	Unchecked		Yes	Inside the house, inside cooler box	07:10:00
13261	P1	India	2019-07-23	Pregnant woman only	Control	Villupuram	Pregnant woman only	2019-07-17			NA	NA												NA	NA	NA					NA	2019-10-02	Yes	06:00:00	Immediately after collection	0	Yesterday evening	No	No	No	Unchecked	Unchecked	Unchecked	Unchecked	Unchecked		Yes	Inside the house, inside cooler box	08:15:00
13261	P2	India	2019-07-23	Pregnant woman only	Control	Villupuram	Pregnant woman only	2019-07-17			NA	NA												NA	NA	NA					NA	2019-11-28	Yes	06:00:00	Immediately after collection	0	Yesterday evening	No	No	No	Unchecked	Unchecked	Unchecked	Unchecked	Unchecked		Yes	Inside the house, inside cooler box	07:15:00
13262	BL	India	2019-07-23	Pregnant woman only	Intervention: LPG cookstove	Villupuram	Pregnant woman only	2019-07-18	Mother	Yes	1993-01-07	NA	Melvazhapadi	Yes	Yes	Yes	Yes	Yes	No	No	No	No	Yes	NA	NA	NA		Complete			NA	2019-07-23	Yes	06:00:00	Immediately after collection	0	Yesterday evening	No	No	Yes	Checked	Unchecked	Unchecked	Unchecked	Checked	Cold	Yes	Inside the house, inside cooler box	08:03:00
13262	P1	India	2019-07-23	Pregnant woman only	Intervention: LPG cookstove	Villupuram	Pregnant woman only	2019-07-18			NA	NA												NA	NA	NA					NA	2019-10-12	Yes	06:00:00	Immediately after collection	1	Yesterday evening	No	No	No	Unchecked	Unchecked	Unchecked	Unchecked	Unchecked		Yes	Inside the house, inside cooler box	10:30:00
13262	P2	India	2019-07-23	Pregnant woman only	Intervention: LPG cookstove	Villupuram	Pregnant woman only	2019-07-18			NA	NA												NA	NA	NA					NA	2019-12-03	Yes	05:30:00	Immediately after collection	0	Yesterday evening	No	No	No	Unchecked	Unchecked	Unchecked	Unchecked	Unchecked		Yes	Inside the house, inside cooler box	08:08:00
13263	BL	India	2019-07-23	Pregnant woman only	Intervention: LPG cookstove	Villupuram	Pregnant woman only	2019-07-17	Mother	Yes	1998-06-17	NA	Melvazhapadi	Yes	Yes	Yes	Yes	Yes	No	No	No	No	Yes	NA	NA	NA		Complete			NA	2019-07-23	Yes	05:00:00	Immediately after collection	0	Yesterday evening	No	No	No	Unchecked	Unchecked	Unchecked	Unchecked	Unchecked		Yes	Inside the house, inside cooler box	07:45:00
13263	P1	India	2019-07-23	Pregnant woman only	Intervention: LPG cookstove	Villupuram	Pregnant woman only	2019-07-17			NA	NA												NA	NA	NA					NA	2019-10-10	Yes	05:00:00	Immediately after collection	0	Yesterday evening	No	No	No	Unchecked	Unchecked	Unchecked	Unchecked	Unchecked		Yes	Inside the house, inside cooler box	09:00:00
13263	P2	India	2019-07-23	Pregnant woman only	Intervention: LPG cookstove	Villupuram	Pregnant woman only	2019-07-17			NA	NA												NA	NA	NA					NA	2019-12-03	Yes	06:00:00	Immediately after collection	2	Yesterday evening	No	No	No	Unchecked	Unchecked	Unchecked	Unchecked	Unchecked		Yes	Inside the house, inside cooler box	09:55:00
13264	BL	India	2019-07-23	Pregnant woman only	Intervention: LPG cookstove	Villupuram	Pregnant woman only	2019-07-18	Mother	Yes	1993-10-04	NA	Kottaputhur	Yes	Yes	Yes	Yes	Yes	No	No	No	No	Yes	NA	NA	NA		Complete			NA	2019-07-23	Yes	05:30:00	Immediately after collection	0	Yesterday evening	No	No	No	Unchecked	Unchecked	Unchecked	Unchecked	Unchecked		Yes	Inside the house, inside cooler box	09:12:00
13264	P1	India	2019-07-23	Pregnant woman only	Intervention: LPG cookstove	Villupuram	Pregnant woman only	2019-07-18			NA	NA												NA	NA	NA					NA	2019-11-08	Yes	05:40:00	Immediately after collection	0	Yesterday evening	No	No	No	Unchecked	Unchecked	Unchecked	Unchecked	Unchecked		Yes	Inside the house, inside cooler box	08:40:00
13264	P2	India	2019-07-23	Pregnant woman only	Intervention: LPG cookstove	Villupuram	Pregnant woman only	2019-07-18			NA	NA												NA	NA	NA					NA	2019-12-28	Yes	06:00:00	Immediately after collection	0	Yesterday evening	No	No	No	Unchecked	Unchecked	Unchecked	Unchecked	Unchecked		Yes	Inside the house, inside cooler box	10:00:00
13265	BL	India	2019-07-25	Pregnant woman only	Control	Villupuram	Pregnant woman only	2019-07-17	Mother	Yes	1996-04-21	NA	Vethur	Yes	Yes	Yes	Yes	Yes	No	No	No	No	Yes	NA	NA	NA		Complete			NA	2019-07-25	Yes	06:00:00	Immediately after collection	4	Yesterday evening	No	No	No	Unchecked	Unchecked	Unchecked	Unchecked	Unchecked		Yes	Inside the house, inside cooler box	07:50:00
13265	P1	India	2019-07-25	Pregnant woman only	Control	Villupuram	Pregnant woman only	2019-07-17			NA	NA												NA	NA	NA					NA	2019-10-04	Yes	05:30:00	Immediately after collection	1	Yesterday evening	No	No	No	Unchecked	Unchecked	Unchecked	Unchecked	Unchecked		Yes	Inside the house, inside cooler box	11:20:00
13265	P2	India	2019-07-25	Pregnant woman only	Control	Villupuram	Pregnant woman only	2019-07-17			NA	NA												NA	NA	NA					NA	2019-11-23	Yes	06:00:00	Immediately after collection	1	Yesterday evening	No	No	No	Unchecked	Unchecked	Unchecked	Unchecked	Unchecked		Yes	Inside the house, inside cooler box	08:20:00
13266	BL	India	2019-07-25	Pregnant woman only	Control	Villupuram	Pregnant woman only	2019-07-17	Mother	Yes	1993-09-23	NA	Vethur	Yes	Yes	Yes	Yes	Yes	No	No	No	No	Yes	NA	NA	NA		Complete			NA	2019-07-25	Yes	06:00:00	Immediately after collection	0	Yesterday evening	No	No	No	Unchecked	Unchecked	Unchecked	Unchecked	Unchecked		Yes	Inside the house, inside cooler box	07:50:00
13266	P1	India	2019-07-25	Pregnant woman only	Control	Villupuram	Pregnant woman only	2019-07-17			NA	NA												NA	NA	NA					NA	2019-10-04	Yes	06:00:00	Immediately after collection	0	Yesterday evening	No	No	No	Unchecked	Unchecked	Unchecked	Unchecked	Unchecked		Yes	Inside the house, inside cooler box	11:20:00
13266	P2	India	2019-07-25	Pregnant woman only	Control	Villupuram	Pregnant woman only	2019-07-17			NA	NA												NA	NA	NA					NA	2019-11-28	Yes	06:00:00	Immediately after collection	0	Yesterday evening	No	No	No	Unchecked	Unchecked	Unchecked	Unchecked	Unchecked		Yes	Inside the house, inside cooler box	10:20:00
13267	BL	India	2019-07-25	Pregnant woman only	Intervention: LPG cookstove	Villupuram	Pregnant woman only	2019-07-18	Mother	Yes	1992-02-10	NA	Kalliparai	Yes	Yes	Yes	Yes	Yes	No	No	No	No	Yes	NA	NA	NA		Complete			NA	2019-07-25	Yes	06:00:00	Immediately after collection	0	Yesterday evening	No	No	No	Unchecked	Unchecked	Unchecked	Unchecked	Unchecked		Yes	Inside the house, inside cooler box	10:00:00
13267	P1	India	2019-07-25	Pregnant woman only	Intervention: LPG cookstove	Villupuram	Pregnant woman only	2019-07-18			NA	NA												NA	NA	NA					NA	2019-09-17	Yes	06:00:00	Immediately after collection	0	Yesterday evening	No	No	No	Unchecked	Unchecked	Unchecked	Unchecked	Unchecked		Yes	Inside the house, inside cooler box	08:35:00
13267	P2	India	2019-07-25	Pregnant woman only	Intervention: LPG cookstove	Villupuram	Pregnant woman only	2019-07-18			NA	NA												NA	NA	NA					NA	2019-11-12	Yes	06:00:00	Immediately after collection	1	Yesterday evening	No	No	No	Unchecked	Unchecked	Unchecked	Unchecked	Unchecked		Yes	Inside the house, inside cooler box	09:45:00
13268	BL	India	2019-08-01	Pregnant woman only	Intervention: LPG cookstove	Villupuram	Pregnant woman only	2019-07-17	Mother	Yes	1994-06-24	NA	Melathukuzhi	Yes	Yes	Yes	Yes	Yes	No	No	No	No	Yes	NA	NA	NA		Complete			NA	2019-07-27	Yes	06:00:00	Immediately after collection	1	Yesterday afternoon	No	No	No	Unchecked	Unchecked	Unchecked	Unchecked	Unchecked		Yes	Inside the house, inside cooler box	08:14:00
13268	P1	India	2019-08-01	Pregnant woman only	Intervention: LPG cookstove	Villupuram	Pregnant woman only	2019-07-17			NA	NA												NA	NA	NA					NA	2019-09-24	Yes	06:00:00	Immediately after collection	0	Yesterday evening	No	No	No	Unchecked	Unchecked	Unchecked	Unchecked	Unchecked		Yes	Inside the house, inside cooler box	09:00:00
13268	P2	India	2019-08-01	Pregnant woman only	Intervention: LPG cookstove	Villupuram	Pregnant woman only	2019-07-17			NA	NA												NA	NA	NA					NA	2019-11-12	Yes	06:00:00	Immediately after collection	0	Yesterday evening	No	No	No	Unchecked	Unchecked	Unchecked	Unchecked	Unchecked		Yes	Inside the house, inside cooler box	07:00:00
13269	BL	India	2019-07-26	Pregnant woman only	Intervention: LPG cookstove	Villupuram	Pregnant woman only	2019-07-18	Mother	Yes	1990-01-01	NA	Sirukallur	Yes	Yes	Yes	Yes	Yes	No	No	No	No	Yes	NA	NA	NA		Complete			NA	2019-07-26	Yes	06:30:00	Immediately after collection	0	Yesterday evening	No	No	No	Unchecked	Unchecked	Unchecked	Unchecked	Unchecked		Yes	Inside the house, inside cooler box	11:30:00
13269	P1	India	2019-07-26	Pregnant woman only	Intervention: LPG cookstove	Villupuram	Pregnant woman only	2019-07-18			NA	NA												NA	NA	NA					NA	2019-09-13	Yes	06:00:00	Immediately after collection	1	Yesterday evening	No	No	No	Unchecked	Unchecked	Unchecked	Unchecked	Unchecked		Yes	Inside the house, inside cooler box	10:00:00
13269	P2	India	2019-07-26	Pregnant woman only	Intervention: LPG cookstove	Villupuram	Pregnant woman only	2019-07-18			NA	NA												NA	NA	NA					NA	2019-11-09	Yes	06:30:00	Immediately after collection	2	Yesterday evening	No	No	No	Unchecked	Unchecked	Unchecked	Unchecked	Unchecked		Yes	Inside the house, inside cooler box	09:25:00
13270	BL	India	2019-07-27	Pregnant woman only	Control	Villupuram	Pregnant woman only	2019-07-18	Mother	Yes	1998-09-09	NA	Naduthoradipattu	Yes	Yes	Yes	Yes	Yes	No	No	No	No	Yes	NA	NA	NA		Complete			NA	2019-07-27	Yes	06:09:00	Immediately after collection	0	Yesterday evening	No	No	No	Unchecked	Unchecked	Unchecked	Unchecked	Unchecked		Yes	Inside the house, inside cooler box	10:20:00
13270	P1	India	2019-07-27	Pregnant woman only	Control	Villupuram	Pregnant woman only	2019-07-18			NA	NA												NA	NA	NA					NA	2019-09-26	Yes	06:00:00	Immediately after collection	1	Yesterday evening	No	No	No	Unchecked	Unchecked	Unchecked	Unchecked	Unchecked		Yes	Inside the house, inside cooler box	07:55:00
13270	P2	India	2019-07-27	Pregnant woman only	Control	Villupuram	Pregnant woman only	2019-07-18			NA	NA												NA	NA	NA					NA	2019-11-14	Yes	06:00:00	Immediately after collection	0	Yesterday evening	No	No	No	Unchecked	Unchecked	Unchecked	Unchecked	Unchecked		Yes	Inside the house, inside cooler box	10:45:00
13271	BL	India	2019-07-27	Pregnant woman only	Control	Villupuram	Pregnant woman only	2019-07-17	Mother	Yes	1993-01-07	NA	Melmundiyur	Yes	Yes	Yes	Yes	Yes	No	No	No	No	Yes	NA	NA	NA		Complete			NA	2019-07-27	Yes	06:00:00	Immediately after collection	0	Yesterday evening	No	No	No	Unchecked	Unchecked	Unchecked	Unchecked	Unchecked		Yes	Inside the house, inside cooler box	10:00:00
13271	P1	India	2019-07-27	Pregnant woman only	Control	Villupuram	Pregnant woman only	2019-07-17			NA	NA												NA	NA	NA					NA	2019-09-26	Yes	06:00:00	Immediately after collection	0	Yesterday evening	No	No	No	Unchecked	Unchecked	Unchecked	Unchecked	Unchecked		Yes	Inside the house, inside cooler box	08:50:00
13271	P2	India	2019-07-27	Pregnant woman only	Control	Villupuram	Pregnant woman only	2019-07-17			NA	NA												NA	NA	NA					NA	2019-11-19	Yes	09:00:00	Immediately after collection	2	Yesterday evening	No	No	No	Unchecked	Unchecked	Unchecked	Unchecked	Unchecked		Yes	Inside the house, inside cooler box	09:10:00
13272	BL	India	2019-07-27	Pregnant woman only	Intervention: LPG cookstove	Villupuram	Pregnant woman only	2019-07-18	Mother	Yes	1995-03-17	NA	Konakadu	Yes	Yes	Yes	Yes	Yes	No	No	No	No	Yes	NA	NA	NA		Complete			NA	2019-07-27	Yes	05:00:00	Immediately after collection	0	Yesterday evening	No	No	No	Unchecked	Unchecked	Unchecked	Unchecked	Unchecked		Yes	Inside the house, inside cooler box	09:00:00
13272	P1	India	2019-07-27	Pregnant woman only	Intervention: LPG cookstove	Villupuram	Pregnant woman only	2019-07-18			NA	NA												NA	NA	NA					NA	2019-09-26	Yes	05:30:00	Immediately after collection	0	Yesterday evening	No	No	No	Unchecked	Unchecked	Unchecked	Unchecked	Unchecked		Yes	Inside the house, inside cooler box	11:00:00
13272	P2	India	2019-07-27	Pregnant woman only	Intervention: LPG cookstove	Villupuram	Pregnant woman only	2019-07-18			NA	NA												NA	NA	NA					NA	2019-11-21	Yes	05:30:00	Immediately after collection	0	Yesterday evening	No	No	No	Unchecked	Unchecked	Unchecked	Unchecked	Unchecked		Yes	Inside the house, inside cooler box	10:00:00
13273	BL	India	2019-08-13	Pregnant woman only	Intervention: LPG cookstove	Villupuram	Pregnant woman only	2019-08-06	Mother	Yes	1990-01-03	NA	Notchimedu	Yes	Yes	Yes	Yes	Yes	No	No	No	No	Yes	NA	NA	NA		Complete			NA	2019-08-13	Yes	05:00:00	At least half an hour after collection	0	Yesterday evening	No	No	No	Unchecked	Unchecked	Unchecked	Unchecked	Unchecked		Yes	Inside the house, inside cooler box	07:55:00
13273	P1	India	2019-08-13	Pregnant woman only	Intervention: LPG cookstove	Villupuram	Pregnant woman only	2019-08-06			NA	NA												NA	NA	NA					NA	2019-10-19	Yes	05:30:00	Immediately after collection	0	Yesterday evening	No	No	No	Unchecked	Unchecked	Unchecked	Unchecked	Unchecked		Yes	Inside the house, inside cooler box	07:20:00
13273	P2	India	2019-08-13	Pregnant woman only	Intervention: LPG cookstove	Villupuram	Pregnant woman only	2019-08-06			NA	NA												NA	NA	NA					NA	2019-12-10	Yes	06:00:00	Immediately after collection	0	Yesterday evening	No	No	No	Unchecked	Unchecked	Unchecked	Unchecked	Unchecked		Yes	Inside the house, inside cooler box	07:40:00
13274	BL	India	2019-08-13	Pregnant woman only	Control	Villupuram	Pregnant woman only	2019-08-06	Mother	Yes	1998-05-02	NA	Alathi	Yes	Yes	Yes	Yes	Yes	No	No	No	No	Yes	NA	NA	NA		Complete			NA	2019-08-13	Yes	06:00:00	Immediately after collection	0	Yesterday evening	No	No	No	Unchecked	Unchecked	Unchecked	Unchecked	Unchecked		Yes	Inside the house, inside cooler box	08:10:00
13274	P1	India	2019-08-13	Pregnant woman only	Control	Villupuram	Pregnant woman only	2019-08-06			NA	NA												NA	NA	NA					NA	2019-11-09	Yes	06:00:00	Immediately after collection	0	Yesterday evening	No	No	No	Unchecked	Unchecked	Unchecked	Unchecked	Unchecked		Yes	Inside the house, inside cooler box	07:40:00
13274	P2	India	2019-08-13	Pregnant woman only	Control	Villupuram	Pregnant woman only	2019-08-06			NA	NA												NA	NA	NA					NA	2020-01-03	Yes	05:30:00	Immediately after collection	0	Yesterday evening	No	No	No	Unchecked	Unchecked	Unchecked	Unchecked	Unchecked		Yes	Inside the house, inside cooler box	08:15:00
13275	BL	India	2019-08-13	Pregnant woman only	Control	Villupuram	Pregnant woman only	2019-08-06	Mother	Yes	1998-05-01	NA	Kariyalur	Yes	Yes	Yes	Yes	Yes	No	No	No	No	Yes	NA	NA	NA		Complete			NA	2019-08-13	Yes	05:30:00	Immediately after collection	1	Yesterday evening	No	No	No	Unchecked	Unchecked	Unchecked	Unchecked	Unchecked		Yes	Inside the house, inside cooler box	08:45:00
13275	P1	India	2019-08-13	Pregnant woman only	Control	Villupuram	Pregnant woman only	2019-08-06			NA	NA												NA	NA	NA					NA	2019-11-21	Yes	06:00:00	Immediately after collection	1	Yesterday evening	No	No	No	Unchecked	Unchecked	Unchecked	Unchecked	Unchecked		Yes	Inside the house, inside cooler box	10:30:00
13275	P2	India	2019-08-13	Pregnant woman only	Control	Villupuram	Pregnant woman only	2019-08-06			NA	NA												NA	NA	NA					NA	2020-01-07	Yes	05:30:00	Immediately after collection	1	Yesterday evening	No	No	No	Unchecked	Unchecked	Unchecked	Unchecked	Unchecked		Yes	Inside the house, inside cooler box	10:40:00
13276	BL	India	2019-08-13	Pregnant woman only	Control	Villupuram	Pregnant woman only	2019-08-06	Mother	Yes	1993-05-01	NA	Thazhkendikal	Yes	Yes	Yes	Yes	Yes	No	No	No	No	Yes	NA	NA	NA		Complete			NA	2019-08-13	Yes	06:00:00	Immediately after collection	2	Yesterday evening	No	No	No	Unchecked	Unchecked	Unchecked	Unchecked	Unchecked		Yes	Inside the house, inside cooler box	11:25:00
13276	P1	India	2019-08-13	Pregnant woman only	Control	Villupuram	Pregnant woman only	2019-08-06			NA	NA												NA	NA	NA					NA	2019-10-12	Yes	05:00:00	Immediately after collection	1	Yesterday evening	No	No	No	Unchecked	Unchecked	Unchecked	Unchecked	Unchecked		Yes	Inside the house, inside cooler box	09:05:00
13277	BL	India	2019-08-17	Pregnant woman only	Control	Villupuram	Pregnant woman only	2019-08-07	Mother	Yes	1995-03-02	NA	Keezhnilavur	Yes	Yes	Yes	Yes	Yes	No	No	No	No	Yes	NA	NA	NA		Complete			NA	2019-08-17	Yes	05:30:00	Immediately after collection	2	Yesterday evening	No	No	No	Unchecked	Unchecked	Unchecked	Unchecked	Unchecked		Yes	Inside the house, inside cooler box	09:20:00
13277	P1	India	2019-08-17	Pregnant woman only	Control	Villupuram	Pregnant woman only	2019-08-07			NA	NA												NA	NA	NA					NA	2019-10-20	Yes	05:30:00	Immediately after collection	2	Yesterday evening	No	No	No	Unchecked	Unchecked	Unchecked	Unchecked	Unchecked		Yes	Inside the house, inside cooler box	09:30:00
13277	P2	India	2019-08-17	Pregnant woman only	Control	Villupuram	Pregnant woman only	2019-08-07			NA	NA												NA	NA	NA					NA	2019-12-17	Yes	06:00:00	Immediately after collection	2	Yesterday evening	No	No	No	Unchecked	Unchecked	Unchecked	Unchecked	Unchecked		Yes	Inside the house, inside cooler box	08:13:00
13278	BL	India	2019-08-17	Pregnant woman only	Control	Villupuram	Pregnant woman only	2019-08-07	Mother	Yes	1987-04-16	NA	Keezhnilavur	Yes	Yes	Yes	Yes	Yes	No	No	No	No	Yes	NA	NA	NA		Complete			NA	2019-08-17	Yes	07:00:00	Immediately after collection	4	Yesterday evening	No	No	No	Unchecked	Unchecked	Unchecked	Unchecked	Unchecked		Yes	Inside the house, inside cooler box	09:20:00
13278	P1	India	2019-08-17	Pregnant woman only	Control	Villupuram	Pregnant woman only	2019-08-07			NA	NA												NA	NA	NA					NA	2019-10-20	Yes	06:00:00	At least half an hour after collection	2	Yesterday evening	No	No	No	Unchecked	Unchecked	Unchecked	Unchecked	Unchecked		Yes	Inside the house, inside cooler box	09:47:00
13278	P2	India	2019-08-17	Pregnant woman only	Control	Villupuram	Pregnant woman only	2019-08-07			NA	NA												NA	NA	NA					NA	2019-12-10	Yes	06:00:00	Immediately after collection	1	Yesterday evening	No	No	No	Unchecked	Unchecked	Unchecked	Unchecked	Unchecked		Yes	Inside the house, inside cooler box	09:25:00
13279	BL	India	2019-08-17	Pregnant woman only	Control	Villupuram	Pregnant woman only	2019-08-06	Mother	Yes	1992-03-01	NA	Perumanatham	Yes	Yes	Yes	Yes	Yes	No	No	No	No	Yes	NA	NA	NA		Complete			NA	2019-08-17	Yes	05:30:00	Immediately after collection	0	Yesterday evening	No	No	No	Unchecked	Unchecked	Unchecked	Unchecked	Unchecked		Yes	Inside the house, inside cooler box	11:30:00
13279	P1	India	2019-08-17	Pregnant woman only	Control	Villupuram	Pregnant woman only	2019-08-06			NA	NA												NA	NA	NA					NA	2019-11-02	Yes	07:00:00	Immediately after collection	3	Yesterday evening	No	No	No	Unchecked	Unchecked	Unchecked	Unchecked	Unchecked		Yes	Inside the house, inside cooler box	10:15:00
13279	P2	India	2019-08-17	Pregnant woman only	Control	Villupuram	Pregnant woman only	2019-08-06			NA	NA												NA	NA	NA					NA	2019-12-10	Yes	06:00:00	Immediately after collection	1	Yesterday evening	No	No	No	Unchecked	Unchecked	Unchecked	Unchecked	Unchecked		Yes	Inside the house, inside cooler box	10:05:00
13280	BL	India	2019-08-17	Pregnant woman only	Intervention: LPG cookstove	Villupuram	Pregnant woman only	2019-08-06	Mother	Yes	2000-01-10	NA	Perumanatham	Yes	Yes	Yes	Yes	Yes	No	No	No	No	Yes	NA	NA	NA		Complete			NA	2019-08-17	Yes	06:00:00	Immediately after collection	0	Yesterday evening	No	No	No	Unchecked	Unchecked	Unchecked	Unchecked	Unchecked		Yes	Inside the house, inside cooler box	10:35:00
13280	P1	India	2019-08-17	Pregnant woman only	Intervention: LPG cookstove	Villupuram	Pregnant woman only	2019-08-06			NA	NA												NA	NA	NA					NA	2019-11-24	Yes	06:15:00	Immediately after collection	3	Yesterday evening	No	No	No	Unchecked	Unchecked	Unchecked	Unchecked	Unchecked		Yes	Inside the house, inside cooler box	11:45:00
13280	P2	India	2019-08-17	Pregnant woman only	Intervention: LPG cookstove	Villupuram	Pregnant woman only	2019-08-06			NA	NA												NA	NA	NA					NA	2020-01-21	Yes	06:00:00	Immediately after collection	1	Yesterday evening	No	No	No	Unchecked	Unchecked	Unchecked	Unchecked	Unchecked		Yes	Inside the house, inside cooler box	10:15:00
13281	BL	India	2019-08-20	Pregnant woman only	Control	Villupuram	Pregnant woman only	2019-08-07	Mother	Yes	1997-03-01	NA	Melsathanur	Yes	Yes	Yes	Yes	Yes	No	No	No	No	Yes	NA	NA	NA		Complete			NA	2019-08-20	Yes	05:00:00	Immediately after collection	1	Yesterday evening	No	No	No	Unchecked	Unchecked	Unchecked	Unchecked	Unchecked		Yes	Inside the house, inside cooler box	09:15:00
13281	P1	India	2019-08-20	Pregnant woman only	Control	Villupuram	Pregnant woman only	2019-08-07			NA	NA												NA	NA	NA					NA	2019-10-12	Yes	06:00:00	Immediately after collection	4	Yesterday evening	No	No	No	Unchecked	Unchecked	Unchecked	Unchecked	Unchecked		Yes	Inside the house, inside cooler box	08:00:00
13281	P2	India	2019-08-20	Pregnant woman only	Control	Villupuram	Pregnant woman only	2019-08-07			NA	NA												NA	NA	NA					NA	2019-12-03	Yes	05:00:00	Immediately after collection	4	Yesterday evening	No	No	No	Unchecked	Unchecked	Unchecked	Unchecked	Unchecked		Yes	Inside the house, inside cooler box	09:38:00
13282	BL	India	2019-08-20	Pregnant woman only	Intervention: LPG cookstove	Villupuram	Pregnant woman only	2019-08-07	Mother	Yes	2000-02-04	NA	Saethur	Yes	Yes	Yes	Yes	Yes	No	No	No	No	Yes	NA	NA	NA		Complete			NA	2019-08-20	Yes	06:00:00	Immediately after collection	1	Yesterday evening	No	No	No	Unchecked	Unchecked	Unchecked	Unchecked	Unchecked		Yes	Inside the house, inside cooler box	10:55:00
13282	P1	India	2019-08-20	Pregnant woman only	Intervention: LPG cookstove	Villupuram	Pregnant woman only	2019-08-07			NA	NA												NA	NA	NA					NA	2019-10-24	Yes	06:00:00	Immediately after collection	2	Yesterday evening	No	No	No	Unchecked	Unchecked	Unchecked	Unchecked	Unchecked		Yes	Inside the house, inside cooler box	08:25:00
13282	P2	India	2019-08-20	Pregnant woman only	Intervention: LPG cookstove	Villupuram	Pregnant woman only	2019-08-07			NA	NA												NA	NA	NA					NA	2019-12-31	Yes	06:00:00	Immediately after collection	1	Yesterday evening	No	No	No	Unchecked	Unchecked	Unchecked	Unchecked	Unchecked		Yes	Inside the house, inside cooler box	09:06:00
13283	BL	India	2019-08-20	Pregnant woman only	Intervention: LPG cookstove	Villupuram	Pregnant woman only	2019-08-07	Mother	Yes	1999-03-11	NA	Thazhvenneeyur	Yes	Yes	Yes	Yes	Yes	No	No	No	No	Yes	NA	NA	NA		Complete			NA	2019-08-20	Yes	05:45:00	Immediately after collection	1	Yesterday evening	No	No	No	Unchecked	Unchecked	Unchecked	Unchecked	Unchecked		Yes	Inside the house, inside cooler box	11:45:00
13283	P1	India	2019-08-20	Pregnant woman only	Intervention: LPG cookstove	Villupuram	Pregnant woman only	2019-08-07			NA	NA												NA	NA	NA					NA	2019-11-19	Yes	06:00:00	Immediately after collection	2	Yesterday evening	No	No	No	Unchecked	Unchecked	Unchecked	Unchecked	Unchecked		Yes	Inside the house, inside cooler box	10:00:00
13283	P2	India	2019-08-20	Pregnant woman only	Intervention: LPG cookstove	Villupuram	Pregnant woman only	2019-08-07			NA	NA												NA	NA	NA					NA	2020-01-11	Yes	05:45:00	Immediately after collection	0	Yesterday evening	No	No	No	Unchecked	Unchecked	Unchecked	Unchecked	Unchecked		Yes	Inside the house, inside cooler box	08:45:00
13284	BL	India	2019-09-04	Pregnant woman only	Intervention: LPG cookstove	Villupuram	Pregnant woman only	2019-08-07	Mother	Yes	1995-03-01	NA	Mayampadi	Yes	Yes	Yes	Yes	Yes	No	No	No	No	Yes	NA	NA	NA		Complete			NA	2019-09-04	Yes	06:00:00	Immediately after collection	0	Yesterday evening	No	No	No	Unchecked	Unchecked	Unchecked	Unchecked	Unchecked		Yes	Inside the house, inside cooler box	07:20:00
13284	P1	India	2019-09-04	Pregnant woman only	Intervention: LPG cookstove	Villupuram	Pregnant woman only	2019-08-07			NA	NA												NA	NA	NA					NA	2019-11-09	Yes	07:00:00	Immediately after collection	2	Yesterday evening	No	No	No	Unchecked	Unchecked	Unchecked	Unchecked	Unchecked		Yes	Inside the house, inside cooler box	10:30:00
13284	P2	India	2019-09-04	Pregnant woman only	Intervention: LPG cookstove	Villupuram	Pregnant woman only	2019-08-07			NA	NA												NA	NA	NA					NA	2020-01-03	Yes	05:45:00	Immediately after collection	2	Yesterday evening	No	No	No	Unchecked	Unchecked	Unchecked	Unchecked	Unchecked		Yes	Inside the house, inside cooler box	09:55:00
13285	BL	India	2019-08-23	Pregnant woman only	Control	Villupuram	Pregnant woman only	2019-08-07	Mother	Yes	1999-05-10	NA	Athipadi	Yes	Yes	Yes	Yes	Yes	No	No	No	No	Yes	NA	NA	NA		Complete			NA	2019-08-23	Yes	06:00:00	Immediately after collection	0	Yesterday evening	No	No	No	Unchecked	Unchecked	Unchecked	Unchecked	Unchecked		Yes	Inside the house, inside cooler box	07:50:00
13285	P1	India	2019-08-23	Pregnant woman only	Control	Villupuram	Pregnant woman only	2019-08-07			NA	NA												NA	NA	NA					NA	2019-11-08	Yes	05:30:00	Immediately after collection	0	Yesterday evening	No	No	No	Unchecked	Unchecked	Unchecked	Unchecked	Unchecked		Yes	Inside the house, inside cooler box	10:05:00
13285	P2	India	2019-08-23	Pregnant woman only	Control	Villupuram	Pregnant woman only	2019-08-07			NA	NA												NA	NA	NA					NA	2020-01-11	Yes	06:00:00	Immediately after collection	1	Yesterday evening	No	No	No	Unchecked	Unchecked	Unchecked	Unchecked	Unchecked		Yes	Inside the house, inside cooler box	09:00:00
13286	BL	India	2019-08-23	Pregnant woman only	Intervention: LPG cookstove	Villupuram	Pregnant woman only	2019-08-06	Mother	Yes	1995-05-02	NA	Vengalur	Yes	Yes	Yes	Yes	Yes	No	No	No	No	Yes	NA	NA	NA		Complete			NA	2019-08-23	Yes	06:00:00	Immediately after collection	3	Yesterday evening	No	No	No	Unchecked	Unchecked	Unchecked	Unchecked	Unchecked		Yes	Inside the house, inside cooler box	09:30:00
13286	P1	India	2019-08-23	Pregnant woman only	Intervention: LPG cookstove	Villupuram	Pregnant woman only	2019-08-06			NA	NA												NA	NA	NA					NA	2019-11-12	Yes	06:00:00	Immediately after collection	0	Yesterday evening	No	No	No	Unchecked	Unchecked	Unchecked	Unchecked	Unchecked		Yes	Inside the house, inside cooler box	09:10:00
13286	P2	India	2019-08-23	Pregnant woman only	Intervention: LPG cookstove	Villupuram	Pregnant woman only	2019-08-06			NA	NA												NA	NA	NA					NA	2020-01-11	Yes	06:30:00	Immediately after collection	0	Yesterday evening	No	No	No	Unchecked	Unchecked	Unchecked	Unchecked	Unchecked		Yes	Inside the house, inside cooler box	09:50:00
13287	BL	India	2019-08-27	Pregnant woman only	Intervention: LPG cookstove	Villupuram	Pregnant woman only	2019-08-21	Mother	Yes	1997-02-10	NA	Notchimedu	Yes	Yes	Yes	Yes	Yes	No	No	No	No	Yes	NA	NA	NA		Complete			NA	2019-08-27	Yes	06:00:00	Immediately after collection	1	Yesterday evening	No	No	No	Unchecked	Unchecked	Unchecked	Unchecked	Unchecked		Yes	Inside the house, inside cooler box	07:35:00
13287	P1	India	2019-08-27	Pregnant woman only	Intervention: LPG cookstove	Villupuram	Pregnant woman only	2019-08-21			NA	NA												NA	NA	NA					NA	2019-10-31	Yes	06:00:00	Immediately after collection	2	Yesterday evening	No	No	No	Unchecked	Unchecked	Unchecked	Unchecked	Unchecked		Yes	Inside the house, inside cooler box	07:40:00
13287	P2	India	2019-08-27	Pregnant woman only	Intervention: LPG cookstove	Villupuram	Pregnant woman only	2019-08-21			NA	NA												NA	NA	NA					NA	2019-12-24	Yes	06:00:00	Immediately after collection	1	Yesterday evening	No	No	No	Unchecked	Unchecked	Unchecked	Unchecked	Unchecked		Yes	Inside the house, inside cooler box	07:30:00
13288	BL	India	2019-08-27	Pregnant woman only	Control	Villupuram	Pregnant woman only	2019-08-20	Mother	Yes	1997-02-04	NA	Thazhkottaputhur	Yes	Yes	Yes	Yes	Yes	No	No	No	No	Yes	NA	NA	NA		Complete			NA	2019-08-27	Yes	05:30:00	Immediately after collection	0	Yesterday evening	No	No	No	Unchecked	Unchecked	Unchecked	Unchecked	Unchecked		Yes	Inside the house, inside cooler box	08:45:00
13288	P1	India	2019-08-27	Pregnant woman only	Control	Villupuram	Pregnant woman only	2019-08-20			NA	NA												NA	NA	NA					NA	2019-11-26	Yes	04:30:00	Immediately after collection	0	Yesterday evening	No	No	No	Unchecked	Unchecked	Unchecked	Unchecked	Unchecked		Yes	Inside the house, inside cooler box	11:30:00
13288	P2	India	2019-08-27	Pregnant woman only	Control	Villupuram	Pregnant woman only	2019-08-20			NA	NA												NA	NA	NA					NA	2020-01-25	Yes	06:00:00	Immediately after collection	0	Yesterday evening	No	No	No	Unchecked	Unchecked	Unchecked	Unchecked	Unchecked		Yes	Inside the house, inside cooler box	08:50:00
13289	BL	India	2019-08-27	Pregnant woman only	Intervention: LPG cookstove	Villupuram	Pregnant woman only	2019-08-21	Mother	Yes	2000-10-01	NA	Melvellar	Yes	Yes	Yes	Yes	Yes	No	No	No	No	Yes	NA	NA	NA		Complete			NA	2019-08-27	Yes	07:00:00	Immediately after collection	1	Yesterday evening	No	No	No	Unchecked	Unchecked	Unchecked	Unchecked	Unchecked		Yes	Inside the house, inside cooler box	12:00:00
13289	P1	India	2019-08-27	Pregnant woman only	Intervention: LPG cookstove	Villupuram	Pregnant woman only	2019-08-21			NA	NA												NA	NA	NA					NA	2019-12-12	Yes	06:00:00	Immediately after collection	1	Yesterday evening	No	No	No	Unchecked	Unchecked	Unchecked	Unchecked	Unchecked		Yes	Inside the house, inside cooler box	09:30:00
13289	P2	India	2019-08-27	Pregnant woman only	Intervention: LPG cookstove	Villupuram	Pregnant woman only	2019-08-21			NA	NA												NA	NA	NA					NA	2020-02-05	Yes	06:00:00	Immediately after collection	1	Yesterday evening	No	No	No	Unchecked	Unchecked	Unchecked	Unchecked	Unchecked		Yes	Inside the house, inside cooler box	08:25:00
13290	BL	India	2019-08-27	Pregnant woman only	Control	Villupuram	Pregnant woman only	2019-08-21	Mother	Yes	1987-01-07	NA	Kundiyanatham	Yes	Yes	Yes	Yes	Yes	No	No	No	No	Yes	NA	NA	NA		Complete			NA	2019-08-27	Yes	04:30:00	Immediately after collection	0	Yesterday evening	No	No	No	Unchecked	Unchecked	Unchecked	Unchecked	Unchecked		Yes	Inside the house, inside cooler box	07:15:00
13290	P1	India	2019-08-27	Pregnant woman only	Control	Villupuram	Pregnant woman only	2019-08-21			NA	NA												NA	NA	NA					NA	2019-11-28	Yes	05:00:00	Immediately after collection	0	Yesterday afternoon	No	No	No	Unchecked	Unchecked	Unchecked	Unchecked	Unchecked		Yes	Inside the house, inside cooler box	06:50:00
13290	P2	India	2019-08-27	Pregnant woman only	Control	Villupuram	Pregnant woman only	2019-08-21			NA	NA												NA	NA	NA					NA	2020-01-24	Yes	04:30:00	Immediately after collection	1	Yesterday evening	No	No	No	Unchecked	Unchecked	Unchecked	Unchecked	Unchecked		Yes	Inside the house, inside cooler box	07:13:00
13291	BL	India	2019-08-29	Pregnant woman only	Intervention: LPG cookstove	Villupuram	Pregnant woman only	2019-08-20	Mother	Yes	1997-02-04	NA	Thazhkottaputhur	Yes	Yes	Yes	Yes	Yes	No	No	No	No	Yes	NA	NA	NA		Complete			NA	2019-08-29	Yes	06:00:00	Immediately after collection	1	Yesterday evening	No	No	No	Unchecked	Unchecked	Unchecked	Unchecked	Unchecked		Yes	Inside the house, inside cooler box	09:00:00
13291	P1	India	2019-08-29	Pregnant woman only	Intervention: LPG cookstove	Villupuram	Pregnant woman only	2019-08-20			NA	NA												NA	NA	NA					NA	2019-11-24	Yes	06:00:00	Immediately after collection	2	Yesterday evening	No	No	No	Unchecked	Unchecked	Unchecked	Unchecked	Unchecked		Yes	Inside the house, inside cooler box	10:20:00
13291	P2	India	2019-08-29	Pregnant woman only	Intervention: LPG cookstove	Villupuram	Pregnant woman only	2019-08-20			NA	NA												NA	NA	NA					NA	2020-01-21	Yes	05:30:00	Immediately after collection	0	Yesterday evening	No	No	No	Unchecked	Unchecked	Unchecked	Unchecked	Unchecked		Yes	Inside the house, inside cooler box	08:15:00
13292	BL	India	2019-08-29	Pregnant woman only	Control	Villupuram	Pregnant woman only	2019-08-20	Mother	Yes	1992-10-03	NA	Kannur	Yes	Yes	Yes	Yes	Yes	No	No	No	No	Yes	NA	NA	NA		Complete			NA	2019-08-29	Yes	06:00:00	Immediately after collection	1	Yesterday evening	No	No	No	Unchecked	Unchecked	Unchecked	Unchecked	Unchecked		Yes	Inside the house, inside cooler box	10:00:00
13292	P1	India	2019-08-29	Pregnant woman only	Control	Villupuram	Pregnant woman only	2019-08-20			NA	NA												NA	NA	NA					NA	2019-10-15	Yes	06:00:00	Immediately after collection	0	Yesterday evening	No	No	No	Unchecked	Unchecked	Unchecked	Unchecked	Unchecked		Yes	Inside the house, inside cooler box	08:30:00
13292	P2	India	2019-08-29	Pregnant woman only	Control	Villupuram	Pregnant woman only	2019-08-20			NA	NA												NA	NA	NA					NA	2019-11-24	Yes	06:00:00	Immediately after collection	3	Yesterday evening	No	No	No	Unchecked	Unchecked	Unchecked	Unchecked	Unchecked		Yes	Inside the house, inside cooler box	11:00:00
13293	BL	India	2019-09-03	Pregnant woman only	Control	Villupuram	Pregnant woman only	2019-08-20	Mother	Yes	1999-05-03	NA	Kannur	Yes	Yes	Yes	Yes	Yes	No	No	No	No	Yes	NA	NA	NA		Complete			NA	2019-08-29	Yes	05:00:00	Immediately after collection	1	Yesterday evening	No	No	No	Unchecked	Unchecked	Unchecked	Unchecked	Unchecked		Yes	Inside the house, inside cooler box	10:00:00
13293	P1	India	2019-09-03	Pregnant woman only	Control	Villupuram	Pregnant woman only	2019-08-20			NA	NA												NA	NA	NA					NA	2019-10-15	Yes	05:00:00	Immediately after collection	0	Yesterday evening	No	No	No	Unchecked	Unchecked	Unchecked	Unchecked	Unchecked		Yes	Inside the house, inside cooler box	09:01:00
13293	P2	India	2019-09-03	Pregnant woman only	Control	Villupuram	Pregnant woman only	2019-08-20			NA	NA												NA	NA	NA					NA	2019-12-03	Yes	05:20:00	Immediately after collection	0	Yesterday evening	No	No	No	Unchecked	Unchecked	Unchecked	Unchecked	Unchecked		Yes	Inside the house, inside cooler box	09:00:00
13294	BL	India	2019-08-29	Pregnant woman only	Intervention: LPG cookstove	Villupuram	Pregnant woman only	2019-08-20	Mother	Yes	1994-03-01	NA	Innadu	Yes	Yes	Yes	Yes	Yes	No	No	No	No	Yes	NA	NA	NA		Complete			NA	2019-08-29	Yes	05:30:00	Immediately after collection	0	Yesterday evening	No	No	No	Unchecked	Unchecked	Unchecked	Unchecked	Unchecked		Yes	Inside the house, inside cooler box	08:00:00
13294	P1	India	2019-08-29	Pregnant woman only	Intervention: LPG cookstove	Villupuram	Pregnant woman only	2019-08-20			NA	NA												NA	NA	NA					NA	2019-11-12	Yes	05:00:00	Immediately after collection	0	Yesterday evening	No	No	No	Unchecked	Unchecked	Unchecked	Unchecked	Unchecked		Yes	Inside the house, inside cooler box	07:45:00
13294	P2	India	2019-08-29	Pregnant woman only	Intervention: LPG cookstove	Villupuram	Pregnant woman only	2019-08-20			NA	NA												NA	NA	NA					NA	2020-01-11	Yes	05:00:00	Immediately after collection	0	Yesterday evening	No	No	No	Unchecked	Unchecked	Unchecked	Unchecked	Unchecked		Yes	Inside the house, inside cooler box	08:00:00
13295	BL	India	2019-09-07	Pregnant woman only	Intervention: LPG cookstove	Villupuram	Pregnant woman only	2019-08-21	Mother	Yes	1987-01-07	NA	Kundiyanatham	Yes	Yes	Yes	Yes	Yes	No	No	No	No	Yes	NA	NA	NA		Complete			NA	2019-09-07	Yes	06:00:00	Immediately after collection	0	Yesterday evening	No	No	No	Unchecked	Unchecked	Unchecked	Unchecked	Unchecked		Yes	Inside the house, inside cooler box	09:20:00
13295	P1	India	2019-09-07	Pregnant woman only	Intervention: LPG cookstove	Villupuram	Pregnant woman only	2019-08-21			NA	NA												NA	NA	NA					NA	2019-11-23	Yes	06:00:00	Immediately after collection	1	Yesterday evening	No	No	No	Unchecked	Unchecked	Unchecked	Unchecked	Unchecked		Yes	Inside the house, inside cooler box	08:30:00
13295	P2	India	2019-09-07	Pregnant woman only	Intervention: LPG cookstove	Villupuram	Pregnant woman only	2019-08-21			NA	NA												NA	NA	NA					NA	2020-02-04	Yes	05:00:00	Immediately after collection	0	Yesterday evening	No	No	No	Unchecked	Unchecked	Unchecked	Unchecked	Unchecked		Yes	Inside the house, inside cooler box	10:50:00
13296	BL	India	2019-09-06	Pregnant woman only	Control	Villupuram	Pregnant woman only	2019-08-21	Mother	Yes	1990-01-07	NA	Melvazhapadi	Yes	Yes	Yes	Yes	Yes	No	No	No	No	Yes	NA	NA	NA		Complete			NA	2019-09-06	Yes	05:00:00	Immediately after collection	0	Yesterday evening	No	No	No	Unchecked	Unchecked	Unchecked	Unchecked	Unchecked		Yes	Inside the house, inside cooler box	08:40:00
13296	P1	India	2019-09-06	Pregnant woman only	Control	Villupuram	Pregnant woman only	2019-08-21			NA	NA												NA	NA	NA					NA	2019-10-17	Yes	05:45:00	Immediately after collection	2	Yesterday evening	No	No	No	Unchecked	Unchecked	Unchecked	Unchecked	Unchecked		Yes	Inside the house, inside cooler box	08:15:00
13296	P2	India	2019-09-06	Pregnant woman only	Control	Villupuram	Pregnant woman only	2019-08-21			NA	NA												NA	NA	NA					NA	2019-12-10	Yes	06:00:00	Immediately after collection	0	Yesterday evening	No	No	No	Unchecked	Unchecked	Unchecked	Unchecked	Unchecked		Yes	Inside the house, inside cooler box	11:00:00
13297	BL	India	2019-09-04	Pregnant woman only	Intervention: LPG cookstove	Villupuram	Pregnant woman only	2019-08-21	Mother	Yes	1995-05-13	NA	Athipadi	Yes	Yes	Yes	Yes	Yes	No	No	No	No	Yes	NA	NA	NA		Complete			NA	2019-09-04	Yes	06:30:00	Immediately after collection	5	Yesterday evening	No	No	No	Unchecked	Unchecked	Unchecked	Unchecked	Unchecked		Yes	Inside the house, inside cooler box	09:30:00
13297	P1	India	2019-09-04	Pregnant woman only	Intervention: LPG cookstove	Villupuram	Pregnant woman only	2019-08-21			NA	NA												NA	NA	NA					NA	2019-10-19	Yes	06:00:00	Immediately after collection	0	Yesterday evening	No	No	No	Unchecked	Unchecked	Unchecked	Unchecked	Unchecked		Yes	Inside the house, inside cooler box	08:50:00
13297	P2	India	2019-09-04	Pregnant woman only	Intervention: LPG cookstove	Villupuram	Pregnant woman only	2019-08-21			NA	NA												NA	NA	NA					NA	2019-12-10	Yes	06:00:00	Immediately after collection	1	Yesterday evening	No	No	No	Unchecked	Unchecked	Unchecked	Unchecked	Unchecked		Yes	Inside the house, inside cooler box	07:30:00
13298	BL	India	2019-09-04	Pregnant woman only	Control	Villupuram	Pregnant woman only	2019-08-21	Mother	Yes	1996-07-08	NA	Aruvankadu	Yes	Yes	Yes	Yes	Yes	No	No	No	No	Yes	NA	NA	NA		Complete			NA	2019-09-04	Yes	06:30:00	Immediately after collection	1	Yesterday evening	No	No	No	Unchecked	Unchecked	Unchecked	Unchecked	Unchecked		Yes	Inside the house, inside cooler box	08:25:00
13298	P1	India	2019-09-04	Pregnant woman only	Control	Villupuram	Pregnant woman only	2019-08-21			NA	NA												NA	NA	NA					NA	2019-11-12	Yes	05:30:00	Immediately after collection	1	Yesterday evening	No	No	No	Unchecked	Unchecked	Unchecked	Unchecked	Unchecked		Yes	Inside the house, inside cooler box	11:00:00
13298	P2	India	2019-09-04	Pregnant woman only	Control	Villupuram	Pregnant woman only	2019-08-21			NA	NA												NA	NA	NA					NA	2020-01-07	Yes	05:30:00	Immediately after collection	1	Yesterday evening	No	No	No	Unchecked	Unchecked	Unchecked	Unchecked	Unchecked		Yes	Inside the house, inside cooler box	09:15:00
13299	BL	India	2019-09-13	Pregnant woman only	Control	Villupuram	Pregnant woman only	2019-09-05	Mother	Yes	1994-07-08	NA	KILAKAADU	Yes	Yes	Yes	Yes	Yes	No	No	No	No	Yes	NA	NA	NA		Complete			NA	2019-09-13	Yes	05:00:00	Immediately after collection	3	Yesterday evening	No	No	No	Unchecked	Unchecked	Unchecked	Unchecked	Unchecked		Yes	Inside the house, inside cooler box	09:45:00
13299	P1	India	2019-09-13	Pregnant woman only	Control	Villupuram	Pregnant woman only	2019-09-05			NA	NA												NA	NA	NA					NA	2019-12-17	Yes	06:00:00	Immediately after collection	4	Yesterday evening	No	No	No	Unchecked	Unchecked	Unchecked	Unchecked	Unchecked		Yes	Inside the house, inside cooler box	09:05:00
13299	P2	India	2019-09-13	Pregnant woman only	Control	Villupuram	Pregnant woman only	2019-09-05			NA	NA												NA	NA	NA					NA	2020-02-06	Yes	05:00:00	Immediately after collection	1	Yesterday evening	No	No	Yes	Checked	Unchecked	Unchecked	Unchecked	Unchecked		Yes	Inside the house, inside cooler box	08:45:00
13300	BL	India	2019-09-13	Pregnant woman only	Control	Villupuram	Pregnant woman only	2019-09-05	Mother	Yes	1998-08-06	NA	S.PUDHUR(KILAKAADU)	Yes	Yes	Yes	Yes	Yes	No	No	No	No	Yes	NA	NA	NA		Complete			NA	2019-09-13	Yes	05:30:00	Immediately after collection	2	Yesterday evening	No	No	No	Unchecked	Unchecked	Unchecked	Unchecked	Unchecked		Yes	Inside the house, inside cooler box	10:10:00
13300	P1	India	2019-09-13	Pregnant woman only	Control	Villupuram	Pregnant woman only	2019-09-05			NA	NA												NA	NA	NA					NA	2019-11-02	Yes	06:00:00	Immediately after collection	1	Yesterday evening	No	No	No	Unchecked	Unchecked	Unchecked	Unchecked	Unchecked		Yes	Inside the house, inside cooler box	08:50:00
13300	P2	India	2019-09-13	Pregnant woman only	Control	Villupuram	Pregnant woman only	2019-09-05			NA	NA												NA	NA	NA					NA	2019-12-19	Yes	06:00:00	Immediately after collection	1	Yesterday evening	No	No	No	Unchecked	Unchecked	Unchecked	Unchecked	Unchecked		Yes	Inside the house, inside cooler box	10:00:00
13301	BL	India	2019-09-13	Pregnant woman only	Control	Villupuram	Pregnant woman only	2019-09-04	Mother	Yes	1997-06-08	NA	Perumanatham,kottavalavu	Yes	Yes	Yes	Yes	Yes	No	No	No	No	Yes	NA	NA	NA		Complete			NA	2019-09-13	Yes	06:00:00	Immediately after collection	0	Yesterday evening	No	No	No	Unchecked	Unchecked	Unchecked	Unchecked	Unchecked		Yes	Inside the house, inside cooler box	10:35:00
13301	P1	India	2019-09-13	Pregnant woman only	Control	Villupuram	Pregnant woman only	2019-09-04			NA	NA												NA	NA	NA					NA	2019-12-17	Yes	06:00:00	Immediately after collection	0	Yesterday evening	No	No	No	Unchecked	Unchecked	Unchecked	Unchecked	Unchecked		Yes	Inside the house, inside cooler box	09:25:00
13301	P2	India	2019-09-13	Pregnant woman only	Control	Villupuram	Pregnant woman only	2019-09-04			NA	NA												NA	NA	NA					NA	2020-02-21	Yes	06:30:00	Immediately after collection	0	Yesterday evening	No	No	No	Unchecked	Unchecked	Unchecked	Unchecked	Unchecked		Yes	Inside the house, inside cooler box	09:15:00
13302	BL	India	2019-09-17	Pregnant woman only	Intervention: LPG cookstove	Villupuram	Pregnant woman only	2019-09-04	Mother	Yes	1999-06-11	NA	Kannur	Yes	Yes	Yes	Yes	Yes	No	No	No	No	Yes	NA	NA	NA		Complete			NA	2019-09-17	Yes	06:00:00	The sample was not placed into the cooler	1	Yesterday evening	No	No	No	Unchecked	Unchecked	Unchecked	Unchecked	Unchecked		Yes	Inside the house, inside cooler box	08:17:00
13302	P1	India	2019-09-17	Pregnant woman only	Intervention: LPG cookstove	Villupuram	Pregnant woman only	2019-09-04			NA	NA												NA	NA	NA					NA	2019-12-03	Yes	06:10:00	Immediately after collection	0	Yesterday evening	No	No	No	Unchecked	Unchecked	Unchecked	Unchecked	Unchecked		Yes	Inside the house, inside cooler box	09:20:00
13302	P2	India	2019-09-17	Pregnant woman only	Intervention: LPG cookstove	Villupuram	Pregnant woman only	2019-09-04			NA	NA												NA	NA	NA					NA	2020-02-12	Yes	06:00:00	Immediately after collection	0	Yesterday evening	No	No	No	Unchecked	Unchecked	Unchecked	Unchecked	Unchecked		Yes	Inside the house, inside cooler box	08:58:00
13303	BL	India	2019-09-17	Pregnant woman only	Intervention: LPG cookstove	Villupuram	Pregnant woman only	2019-09-04	Mother	Yes	1991-02-01	NA	Vazhakuzhi	Yes	Yes	Yes	Yes	Yes	No	No	No	No	Yes	NA	NA	NA		Complete			NA	2019-09-17	Yes	05:00:00	Immediately after collection	0	Yesterday evening	No	No	No	Unchecked	Unchecked	Unchecked	Unchecked	Unchecked		Yes	Inside the house, inside cooler box	10:45:00
13303	P1	India	2019-09-17	Pregnant woman only	Intervention: LPG cookstove	Villupuram	Pregnant woman only	2019-09-04			NA	NA												NA	NA	NA					NA	2019-12-17	Yes	06:00:00	Immediately after collection	0	Yesterday evening	No	No	No	Unchecked	Unchecked	Unchecked	Unchecked	Unchecked		Yes	Inside the house, inside cooler box	11:25:00
13303	P2	India	2019-09-17	Pregnant woman only	Intervention: LPG cookstove	Villupuram	Pregnant woman only	2019-09-04			NA	NA												NA	NA	NA					NA	2020-02-02	Yes	05:00:00	Immediately after collection	0	Yesterday evening	No	No	No	Unchecked	Unchecked	Unchecked	Unchecked	Unchecked		Yes	Inside the house, inside cooler box	10:30:00
13304	BL	India	2019-09-20	Pregnant woman only	Intervention: LPG cookstove	Villupuram	Pregnant woman only	2019-09-05	Mother	Yes	1996-04-24	NA	THAZH KOTTAPUDHUR	Yes	Yes	Yes	Yes	Yes	No	No	No	No	Yes	NA	NA	NA		Complete			NA	2019-09-20	Yes	06:00:00	Immediately after collection	1	Yesterday evening	No	No	No	Unchecked	Unchecked	Unchecked	Unchecked	Unchecked		Yes	Inside the house, inside cooler box	08:15:00
13304	P1	India	2019-09-20	Pregnant woman only	Intervention: LPG cookstove	Villupuram	Pregnant woman only	2019-09-05			NA	NA												NA	NA	NA					NA	2019-10-24	Yes	06:00:00	Immediately after collection	1	Yesterday evening	No	No	No	Unchecked	Unchecked	Unchecked	Unchecked	Unchecked		Yes	Inside the house, inside cooler box	08:45:00
13304	P2	India	2019-09-20	Pregnant woman only	Intervention: LPG cookstove	Villupuram	Pregnant woman only	2019-09-05			NA	NA												NA	NA	NA					NA	2019-12-06	Yes	05:30:00	Immediately after collection	2	Yesterday evening	No	No	No	Unchecked	Unchecked	Unchecked	Unchecked	Unchecked		Yes	Inside the house, inside cooler box	09:15:00
13305	BL	India	2019-09-20	Pregnant woman only	Control	Villupuram	Pregnant woman only	2019-09-04	Mother	Yes	2001-02-05	NA	Kangapadi	Yes	Yes	Yes	Yes	Yes	No	No	No	No	Yes	NA	NA	NA		Complete			NA	2019-09-20	Yes	05:00:00	Immediately after collection	2	Yesterday evening	No	No	No	Unchecked	Unchecked	Unchecked	Unchecked	Unchecked		Yes	Inside the house, inside cooler box	12:20:00
13305	P1	India	2019-09-20	Pregnant woman only	Control	Villupuram	Pregnant woman only	2019-09-04			NA	NA												NA	NA	NA					NA	2019-12-21	Yes	07:00:00	Immediately after collection	2	Yesterday evening	No	No	No	Unchecked	Unchecked	Unchecked	Unchecked	Unchecked		Yes	Inside the house, inside cooler box	08:20:00
13305	P2	India	2019-09-20	Pregnant woman only	Control	Villupuram	Pregnant woman only	2019-09-04			NA	NA												NA	NA	NA					NA	2020-02-05	Yes	06:30:00	Immediately after collection	3	Yesterday evening	No	No	No	Unchecked	Unchecked	Unchecked	Unchecked	Unchecked		Yes	Inside the house, inside cooler box	10:50:00
13306	BL	India	2019-09-24	Pregnant woman only	Intervention: LPG cookstove	Villupuram	Pregnant woman only	2019-09-05	Mother	Yes	1996-01-07	NA	ARAVANKAADU	Yes	Yes	Yes	Yes	Yes	No	No	No	No	Yes	NA	NA	NA		Complete			NA	2019-09-24	Yes	07:00:00	Immediately after collection	1	Yesterday evening	No	No	No	Unchecked	Unchecked	Unchecked	Unchecked	Unchecked		Yes	Inside the house, inside cooler box	08:30:00
13306	P1	India	2019-09-24	Pregnant woman only	Intervention: LPG cookstove	Villupuram	Pregnant woman only	2019-09-05			NA	NA												NA	NA	NA					NA	2019-11-12	Yes	06:00:00	Immediately after collection	2	Yesterday evening	No	No	No	Unchecked	Unchecked	Unchecked	Unchecked	Unchecked		Yes	Inside the house, inside cooler box	11:00:00
13306	P2	India	2019-09-24	Pregnant woman only	Intervention: LPG cookstove	Villupuram	Pregnant woman only	2019-09-05			NA	NA												NA	NA	NA					NA	2020-01-07	Yes	06:00:00	Immediately after collection	0	Yesterday evening	No	No	No	Unchecked	Unchecked	Unchecked	Unchecked	Unchecked		Yes	Inside the house, inside cooler box	09:30:00
13307	BL	India	2019-09-24	Pregnant woman only	Control	Villupuram	Pregnant woman only	2019-09-05	Mother	Yes	1992-06-02	NA	KEEZATHUKUZHI	Yes	Yes	Yes	Yes	Yes	No	No	No	No	Yes	NA	NA	NA		Complete			NA	2019-09-24	Yes	06:00:00	Immediately after collection	3	Yesterday evening	No	No	No	Unchecked	Unchecked	Unchecked	Unchecked	Unchecked		Yes	Inside the house, inside cooler box	08:05:00
13307	P1	India	2019-09-24	Pregnant woman only	Control	Villupuram	Pregnant woman only	2019-09-05			NA	NA												NA	NA	NA					NA	2020-01-07	Yes	05:00:00	Immediately after collection	1	Yesterday evening	No	No	No	Unchecked	Unchecked	Unchecked	Unchecked	Unchecked		Yes	Inside the house, inside cooler box	08:00:00
13307	P2	India	2019-09-24	Pregnant woman only	Control	Villupuram	Pregnant woman only	2019-09-05			NA	NA												NA	NA	NA					NA	2020-02-18	Yes	06:00:00	Immediately after collection	1	Yesterday evening	No	No	No	Unchecked	Unchecked	Unchecked	Unchecked	Unchecked		Yes	Inside the house, inside cooler box	08:45:00
13308	BL	India	2019-09-28	Pregnant woman only	Control	Villupuram	Pregnant woman only	2019-09-18	Mother	Yes	1997-07-05	NA	Thalvellar	Yes	Yes	Yes	Yes	Yes	No	No	No	No	Yes	NA	NA	NA		Complete			NA	2019-09-28	Yes	06:00:00	Immediately after collection	1	Yesterday evening	No	No	No	Unchecked	Unchecked	Unchecked	Unchecked	Unchecked		Yes	Inside the house, inside cooler box	10:00:00
13308	P1	India	2019-09-28	Pregnant woman only	Control	Villupuram	Pregnant woman only	2019-09-18			NA	NA												NA	NA	NA					NA	2019-12-10	Yes	06:00:00	Immediately after collection	0	Yesterday evening	No	No	No	Unchecked	Unchecked	Unchecked	Unchecked	Unchecked		Yes	Inside the house, inside cooler box	10:05:00
13308	P2	India	2019-09-28	Pregnant woman only	Control	Villupuram	Pregnant woman only	2019-09-18			NA	NA												NA	NA	NA					NA	2020-02-05	Yes	05:30:00	Immediately after collection	2	Yesterday evening	No	No	No	Unchecked	Unchecked	Unchecked	Unchecked	Unchecked		Yes	Inside the house, inside cooler box	08:00:00
13309	BL	India	2019-10-01	Pregnant woman only	Intervention: LPG cookstove	Villupuram	Pregnant woman only	2019-09-18	Mother	Yes	1999-01-01	NA	Perumanatham	Yes	Yes	Yes	Yes	Yes	No	No	No	No	Yes	NA	NA	NA		Complete			NA	2019-09-28	Yes	05:00:00	Immediately after collection	1	Yesterday evening	No	No	No	Unchecked	Unchecked	Unchecked	Unchecked	Unchecked		Yes	Inside the house, inside cooler box	10:00:00
13309	P1	India	2019-10-01	Pregnant woman only	Intervention: LPG cookstove	Villupuram	Pregnant woman only	2019-09-18			NA	NA												NA	NA	NA					NA	2019-12-10	Yes	06:00:00	Immediately after collection	1	Yesterday evening	No	No	No	Unchecked	Unchecked	Unchecked	Unchecked	Unchecked		Yes	Inside the house, inside cooler box	10:05:00
13309	P2	India	2019-10-01	Pregnant woman only	Intervention: LPG cookstove	Villupuram	Pregnant woman only	2019-09-18			NA	NA												NA	NA	NA					NA	2020-02-06	Yes	06:00:00	At least half an hour after collection	1	Yesterday evening	No	No	No	Unchecked	Unchecked	Unchecked	Unchecked	Unchecked		Yes	Inside the house, inside cooler box	09:25:00
13310	BL	India	2019-10-02	Pregnant woman only	Intervention: LPG cookstove	Villupuram	Pregnant woman only	2019-09-18	Mother	Yes	1995-05-11	NA	Erikarai	Yes	Yes	Yes	Yes	Yes	No	No	No	No	Yes	NA	NA	NA		Complete			NA	2019-10-02	Yes	05:00:00	Immediately after collection	0	Yesterday evening	No	No	No	Unchecked	Unchecked	Unchecked	Unchecked	Unchecked		Yes	Inside the house, inside cooler box	11:50:00
13310	P1	India	2019-10-02	Pregnant woman only	Intervention: LPG cookstove	Villupuram	Pregnant woman only	2019-09-18			NA	NA												NA	NA	NA					NA	2019-12-17	Yes	06:00:00	Immediately after collection	3	Yesterday evening	No	No	No	Unchecked	Unchecked	Unchecked	Unchecked	Unchecked		Yes	Inside the house, inside cooler box	11:00:00
13310	P2	India	2019-10-02	Pregnant woman only	Intervention: LPG cookstove	Villupuram	Pregnant woman only	2019-09-18			NA	NA												NA	NA	NA					NA	2020-01-29	Yes	07:00:00	Immediately after collection	1	Yesterday evening	No	No	No	Unchecked	Unchecked	Unchecked	Unchecked	Unchecked		Yes	Inside the house, inside cooler box	10:45:00
13311	BL	India	2019-09-28	Pregnant woman only	Intervention: LPG cookstove	Villupuram	Pregnant woman only	2019-09-18	Mother	Yes	1995-04-02	NA	Thalkendikal	Yes	Yes	Yes	Yes	Yes	No	No	No	No	Yes	NA	NA	NA		Complete			NA	2019-09-28	Yes	06:00:00	Immediately after collection	1	Yesterday evening	No	No	No	Unchecked	Unchecked	Unchecked	Unchecked	Unchecked		Yes	Inside the house, inside cooler box	09:10:00
13311	P1	India	2019-09-28	Pregnant woman only	Intervention: LPG cookstove	Villupuram	Pregnant woman only	2019-09-18			NA	NA												NA	NA	NA					NA	2019-11-26	Yes	05:00:00	Immediately after collection	4	Yesterday evening	No	No	No	Unchecked	Unchecked	Unchecked	Unchecked	Unchecked		Yes	Inside the house, inside cooler box	11:01:00
13311	P2	India	2019-09-28	Pregnant woman only	Intervention: LPG cookstove	Villupuram	Pregnant woman only	2019-09-18			NA	NA												NA	NA	NA					NA	2020-01-25	Yes	06:00:00	Immediately after collection	0	Yesterday evening	No	No	No	Unchecked	Unchecked	Unchecked	Unchecked	Unchecked		Yes	Inside the house, inside cooler box	11:10:00
13312	BL	India	2019-10-19	Pregnant woman only	Control	Villupuram	Pregnant woman only	2019-10-09	Mother	Yes	1998-04-17	NA	Sundapadi	Yes	Yes	Yes	Yes	Yes	No	No	No	No	Yes	NA	NA	NA		Complete			NA	2019-10-19	Yes	06:00:00	Immediately after collection	1	Yesterday evening	No	No	No	Unchecked	Unchecked	Unchecked	Unchecked	Unchecked		Yes	Inside the house, inside cooler box	07:45:00
13312	P1	India	2019-10-19	Pregnant woman only	Control	Villupuram	Pregnant woman only	2019-10-09			NA	NA												NA	NA	NA					NA	2020-01-11	Yes	06:00:00	Immediately after collection	1	Yesterday evening	No	No	No	Unchecked	Unchecked	Unchecked	Unchecked	Unchecked		Yes	Inside the house, inside cooler box	08:30:00
13312	P2	India	2019-10-19	Pregnant woman only	Control	Villupuram	Pregnant woman only	2019-10-09			NA	NA												NA	NA	NA					NA	2020-03-04	Yes	05:30:00	Immediately after collection	0	Yesterday evening	No	No	No	Unchecked	Unchecked	Unchecked	Unchecked	Unchecked		Yes	Inside the house, inside cooler box	07:10:00
13313	BL	India	2019-10-29	Pregnant woman only	Control	Villupuram	Pregnant woman only	2019-10-09	Mother	Yes	1995-03-02	NA	SUNDAPADI	Yes	Yes	Yes	Yes	Yes	No	No	No	No	Yes	NA	NA	NA		Complete			NA	2019-10-26	Yes	05:00:00	Immediately after collection	0	Yesterday evening	No	No	No	Unchecked	Unchecked	Unchecked	Unchecked	Unchecked		Yes	Inside the house, inside cooler box	07:35:00
13314	BL	India	2019-10-19	Pregnant woman only	Control	Villupuram	Pregnant woman only	2019-10-09	Mother	Yes	2001-03-01	NA	Melkendikal	Yes	Yes	Yes	Yes	Yes	No	No	No	No	Yes	NA	NA	NA		Complete			NA	2019-10-19	Yes	06:00:00	Immediately after collection	0	Yesterday evening	No	No	No	Unchecked	Unchecked	Unchecked	Unchecked	Unchecked		Yes	Inside the house, inside cooler box	10:15:00
13314	P1	India	2019-10-19	Pregnant woman only	Control	Villupuram	Pregnant woman only	2019-10-09			NA	NA												NA	NA	NA					NA	2020-01-03	Yes	05:00:00	Immediately after collection	1	Yesterday evening	No	No	No	Unchecked	Unchecked	Unchecked	Unchecked	Unchecked		Yes	Inside the house, inside cooler box	09:00:00
13314	P2	India	2019-10-19	Pregnant woman only	Control	Villupuram	Pregnant woman only	2019-10-09			NA	NA												NA	NA	NA					NA	2020-03-03	Yes	05:10:00	Immediately after collection	0	Yesterday evening	No	No	No	Unchecked	Unchecked	Unchecked	Unchecked	Unchecked		Yes	Inside the house, inside cooler box	08:05:00
13315	BL	India	2019-11-05	Pregnant woman only	Control	Villupuram	Pregnant woman only	2019-10-09	Mother	Yes	1999-03-01	NA	THARISUKADU	Yes	Yes	Yes	Yes	Yes	No	No	No	No	Yes	NA	NA	NA		Complete			NA	2019-11-02	Yes	05:00:00	Immediately after collection	2	Yesterday evening	No	No	No	Unchecked	Unchecked	Unchecked	Unchecked	Unchecked		Yes	Inside the house, inside cooler box	08:20:00
13315	P1	India	2019-11-05	Pregnant woman only	Control	Villupuram	Pregnant woman only	2019-10-09			NA	NA												NA	NA	NA					NA	2019-12-17	Yes	05:00:00	Immediately after collection	0	Yesterday evening	No	No	No	Unchecked	Unchecked	Unchecked	Unchecked	Unchecked		Yes	Inside the house, inside cooler box	07:50:00
13315	P2	India	2019-11-05	Pregnant woman only	Control	Villupuram	Pregnant woman only	2019-10-09			NA	NA												NA	NA	NA					NA	2020-02-02	Yes	05:00:00	Immediately after collection	0	Yesterday evening	No	No	No	Unchecked	Unchecked	Unchecked	Unchecked	Unchecked		Yes	Inside the house, inside cooler box	07:35:00
13316	BL	India	2019-10-22	Pregnant woman only	Intervention: LPG cookstove	Villupuram	Pregnant woman only	2019-10-09	Mother	Yes	1994-03-01	NA	Mankoompu	Yes	Yes	Yes	Yes	Yes	No	No	No	No	Yes	NA	NA	NA		Complete			NA	2019-10-22	Yes	05:30:00	Immediately after collection	1	Yesterday evening	No	No	No	Unchecked	Unchecked	Unchecked	Unchecked	Unchecked		Yes	Inside the house, inside cooler box	11:45:00
13317	BL	India	2019-10-30	Pregnant woman only	Intervention: LPG cookstove	Villupuram	Pregnant woman only	2019-09-18	Mother	Yes	1997-01-07	NA	Perumbur	Yes	Yes	Yes	Yes	Yes	No	No	No	No	Yes	NA	NA	NA		Complete			NA	2019-10-30	Yes	06:40:00	Immediately after collection	0	Yesterday evening	No	No	No	Unchecked	Unchecked	Unchecked	Unchecked	Unchecked		Yes	Inside the house, inside cooler box	12:15:00
13317	P1	India	2019-10-30	Pregnant woman only	Intervention: LPG cookstove	Villupuram	Pregnant woman only	2019-09-18			NA	NA												NA	NA	NA					NA	2020-01-09	Yes	06:30:00	Immediately after collection	0	Yesterday evening	No	No	No	Unchecked	Unchecked	Unchecked	Unchecked	Unchecked		Yes	Inside the house, inside cooler box	10:55:00
13317	P2	India	2019-10-30	Pregnant woman only	Intervention: LPG cookstove	Villupuram	Pregnant woman only	2019-09-18			NA	NA												NA	NA	NA					NA	2020-02-27	Yes	05:30:00	Immediately after collection	0	Yesterday evening	No	No	No	Unchecked	Unchecked	Unchecked	Unchecked	Unchecked		Yes	Inside the house, inside cooler box	10:45:00
13318	BL	India	2019-10-29	Pregnant woman only	Control	Villupuram	Pregnant woman only	2019-10-09	Mother	Yes	1993-03-26	NA	Thalmundiyur	Yes	Yes	Yes	Yes	Yes	No	No	No	No	Yes	NA	NA	NA		Complete			NA	2019-10-26	Yes	05:30:00	Immediately after collection	0	Yesterday evening	No	No	No	Unchecked	Unchecked	Unchecked	Unchecked	Unchecked		Yes	Inside the house, inside cooler box	10:30:00
13318	P1	India	2019-10-29	Pregnant woman only	Control	Villupuram	Pregnant woman only	2019-10-09			NA	NA												NA	NA	NA					NA	2020-01-22	Yes	06:00:00	Immediately after collection	1	Yesterday evening	No	No	No	Unchecked	Unchecked	Unchecked	Unchecked	Unchecked		Yes	Inside the house, inside cooler box	09:45:00
13318	P2	India	2019-10-29	Pregnant woman only	Control	Villupuram	Pregnant woman only	2019-10-09			NA	NA												NA	NA	NA					NA	2020-03-18	Yes	06:00:00	Immediately after collection	1	Yesterday evening	No	No	No	Unchecked	Unchecked	Unchecked	Unchecked	Unchecked		Yes	Inside the house, inside cooler box	07:45:00
13319	BL	India	2019-10-29	Pregnant woman only	Intervention: LPG cookstove	Villupuram	Pregnant woman only	2019-10-09	Mother	Yes	1995-07-05	NA	NADUMATHUR	Yes	Yes	Yes	Yes	Yes	No	No	No	No	Yes	NA	NA	NA		Complete			NA	2019-10-26	Yes	05:45:00	Immediately after collection	1	Yesterday evening	No	No	No	Unchecked	Unchecked	Unchecked	Unchecked	Unchecked		Yes	Inside the house, inside cooler box	09:35:00
13319	P1	India	2019-10-29	Pregnant woman only	Intervention: LPG cookstove	Villupuram	Pregnant woman only	2019-10-09			NA	NA												NA	NA	NA					NA	2020-01-11	Yes	06:30:00	Immediately after collection	0	Yesterday evening	No	No	No	Unchecked	Unchecked	Unchecked	Unchecked	Unchecked		Yes	Inside the house, inside cooler box	08:45:00
13319	P2	India	2019-10-29	Pregnant woman only	Intervention: LPG cookstove	Villupuram	Pregnant woman only	2019-10-09			NA	NA												NA	NA	NA					NA	2020-03-07	Yes	07:30:00	Immediately after collection	0	Yesterday evening	No	No	No	Unchecked	Unchecked	Unchecked	Unchecked	Unchecked		Yes	Inside the house, inside cooler box	07:55:00
13320	BL	India	2019-10-29	Pregnant woman only	Intervention: LPG cookstove	Villupuram	Pregnant woman only	2019-10-09	Mother	Yes	1995-05-01	NA	Kottaputhur	Yes	Yes	Yes	Yes	Yes	No	No	No	No	Yes	NA	NA	NA		Complete			NA	2019-10-26	Yes	05:00:00	Immediately after collection	0	Yesterday evening	No	No	No	Unchecked	Unchecked	Unchecked	Unchecked	Unchecked		Yes	Inside the house, inside cooler box	08:25:00
13320	P1	India	2019-10-29	Pregnant woman only	Intervention: LPG cookstove	Villupuram	Pregnant woman only	2019-10-09			NA	NA												NA	NA	NA					NA	2019-11-28	Yes	05:00:00	Immediately after collection	0	Yesterday evening	No	No	No	Unchecked	Unchecked	Unchecked	Unchecked	Unchecked		Yes	Inside the house, inside cooler box	07:20:00
13320	P2	India	2019-10-29	Pregnant woman only	Intervention: LPG cookstove	Villupuram	Pregnant woman only	2019-10-09			NA	NA												NA	NA	NA					NA	2020-01-25	Yes	05:30:00	Immediately after collection	1	Yesterday evening	No	No	No	Unchecked	Unchecked	Unchecked	Unchecked	Unchecked		Yes	Inside the house, inside cooler box	08:30:00
13321	BL	India	2019-10-31	Pregnant woman only	Intervention: LPG cookstove	Villupuram	Pregnant woman only	2019-10-09	Mother	Yes	1994-07-12	NA	Puthur	Yes	Yes	Yes	Yes	Yes	No	No	No	No	Yes	NA	NA	NA		Complete			NA	2019-10-31	Yes	05:30:00	Immediately after collection	1	Yesterday evening	No	No	No	Unchecked	Unchecked	Unchecked	Unchecked	Unchecked		Yes	Inside the house, inside cooler box	09:45:00
13321	P1	India	2019-10-31	Pregnant woman only	Intervention: LPG cookstove	Villupuram	Pregnant woman only	2019-10-09			NA	NA												NA	NA	NA					NA	2019-12-28	Yes	06:00:00	Immediately after collection	2	Yesterday evening	No	No	No	Unchecked	Unchecked	Unchecked	Unchecked	Unchecked		Yes	Inside the house, inside cooler box	07:30:00
13321	P2	India	2019-10-31	Pregnant woman only	Intervention: LPG cookstove	Villupuram	Pregnant woman only	2019-10-09			NA	NA												NA	NA	NA					NA	2020-02-20	Yes	06:00:00	Immediately after collection	2	Yesterday evening	No	No	No	Unchecked	Unchecked	Unchecked	Unchecked	Unchecked		Yes	Inside the house, inside cooler box	11:15:00
13322	BL	India	2019-10-31	Pregnant woman only	Intervention: LPG cookstove	Villupuram	Pregnant woman only	2019-10-09	Mother	Yes	1996-03-01	NA	Puthur	Yes	Yes	Yes	Yes	Yes	No	No	No	No	Yes	NA	NA	NA		Complete			NA	2019-10-31	Yes	07:00:00	Immediately after collection	0	Yesterday evening	No	No	No	Unchecked	Unchecked	Unchecked	Unchecked	Unchecked		Yes	Inside the house, inside cooler box	10:25:00
13322	P1	India	2019-10-31	Pregnant woman only	Intervention: LPG cookstove	Villupuram	Pregnant woman only	2019-10-09			NA	NA												NA	NA	NA					NA	2019-12-06	Yes	05:30:00	Immediately after collection	0	Yesterday evening	No	No	No	Unchecked	Unchecked	Unchecked	Unchecked	Unchecked		Yes	Inside the house, inside cooler box	11:30:00
13322	P2	India	2019-10-31	Pregnant woman only	Intervention: LPG cookstove	Villupuram	Pregnant woman only	2019-10-09			NA	NA												NA	NA	NA					NA	2020-02-11	Yes	07:00:00	Immediately after collection	0	Yesterday evening	No	No	No	Unchecked	Unchecked	Unchecked	Unchecked	Unchecked		Yes	Inside the house, inside cooler box	09:30:00
13323	BL	India	2019-11-05	Pregnant woman only	Intervention: LPG cookstove	Villupuram	Pregnant woman only	2019-10-09	Mother	Yes	1995-01-01	NA	Malligaipadi	Yes	Yes	Yes	Yes	Yes	No	No	No	No	Yes	NA	NA	NA		Complete			NA	2019-11-05	Yes	06:00:00	Immediately after collection	1	Yesterday evening	No	No	No	Unchecked	Unchecked	Unchecked	Unchecked	Unchecked		Yes	Inside the house, inside cooler box	09:55:00
13323	P1	India	2019-11-05	Pregnant woman only	Intervention: LPG cookstove	Villupuram	Pregnant woman only	2019-10-09			NA	NA												NA	NA	NA					NA	2020-01-03	Yes	06:45:00	Immediately after collection	2	Yesterday evening	No	No	No	Unchecked	Unchecked	Unchecked	Unchecked	Unchecked		Yes	Inside the house, inside cooler box	07:30:00
13323	P2	India	2019-11-05	Pregnant woman only	Intervention: LPG cookstove	Villupuram	Pregnant woman only	2019-10-09			NA	NA												NA	NA	NA					NA	2020-03-10	Yes	05:45:00	Immediately after collection	1	Yesterday evening	No	No	No	Unchecked	Unchecked	Unchecked	Unchecked	Unchecked		Yes	Inside the house, inside cooler box	07:12:00
13324	BL	India	2019-11-05	Pregnant woman only	Control	Villupuram	Pregnant woman only	2019-10-09	Mother	Yes	1997-01-20	NA	Kudaram	Yes	Yes	Yes	Yes	Yes	No	No	No	No	Yes	NA	NA	NA		Complete			NA	2019-11-02	Yes	07:00:00	Immediately after collection	1	Yesterday evening	No	No	No	Unchecked	Unchecked	Unchecked	Unchecked	Unchecked		Yes	Inside the house, inside cooler box	09:40:00
13324	P1	India	2019-11-05	Pregnant woman only	Control	Villupuram	Pregnant woman only	2019-10-09			NA	NA												NA	NA	NA					NA	2019-11-30	Yes	06:00:00	Immediately after collection	0	Yesterday evening	No	No	No	Unchecked	Unchecked	Unchecked	Unchecked	Unchecked		Yes	Inside the house, inside cooler box	09:50:00
13324	P2	India	2019-11-05	Pregnant woman only	Control	Villupuram	Pregnant woman only	2019-10-09			NA	NA												NA	NA	NA					NA	2020-01-29	Yes	07:00:00	Immediately after collection	1	Yesterday evening	No	No	No	Unchecked	Unchecked	Unchecked	Unchecked	Unchecked		Yes	Inside the house, inside cooler box	08:10:00
13325	BL	India	2019-11-07	Pregnant woman only	Control	Villupuram	Pregnant woman only	2019-10-30	Mother	Yes	1997-03-01	NA	Alathi	Yes	Yes	Yes	Yes	Yes	No	No	No	No	Yes	NA	NA	NA		Complete			NA	2019-11-07	Yes	06:30:00	Immediately after collection	0	Yesterday evening	No	No	No	Unchecked	Unchecked	Unchecked	Unchecked	Unchecked		Yes	Inside the house, inside cooler box	08:20:00
13325	P1	India	2019-11-07	Pregnant woman only	Control	Villupuram	Pregnant woman only	2019-10-30			NA	NA												NA	NA	NA					NA	2020-01-03	Yes	06:00:00	Immediately after collection	0	Yesterday evening	No	No	No	Unchecked	Unchecked	Unchecked	Unchecked	Unchecked		Yes	Inside the house, inside cooler box	08:00:00
13325	P2	India	2019-11-07	Pregnant woman only	Control	Villupuram	Pregnant woman only	2019-10-30			NA	NA												NA	NA	NA					NA	2020-02-29	Yes	08:45:00	Immediately after collection	2	This morning	No	No	No	Unchecked	Unchecked	Unchecked	Unchecked	Unchecked		Yes	Inside the house, inside cooler box	08:45:00
13326	BL	India	2019-11-07	Pregnant woman only	Intervention: LPG cookstove	Villupuram	Pregnant woman only	2019-10-30	Mother	Yes	1994-03-01	NA	Kariyalur	Yes	Yes	Yes	Yes	Yes	No	No	No	No	Yes	NA	NA	NA		Complete			NA	2019-11-07	Yes	05:30:00	Immediately after collection	0	Yesterday evening	No	No	No	Unchecked	Unchecked	Unchecked	Unchecked	Unchecked		Yes	Inside the house, inside cooler box	06:00:00
13326	P1	India	2019-11-07	Pregnant woman only	Intervention: LPG cookstove	Villupuram	Pregnant woman only	2019-10-30			NA	NA												NA	NA	NA					NA	2020-02-07	Yes	05:40:00	Immediately after collection	2	Yesterday evening	No	No	No	Unchecked	Unchecked	Unchecked	Unchecked	Unchecked		Yes	Inside the house, inside cooler box	08:00:00
13327	BL	India	2019-11-07	Pregnant woman only	Control	Villupuram	Pregnant woman only	2019-10-31	Mother	Yes	1994-05-08	NA	Melvalapadi	Yes	Yes	Yes	Yes	Yes	No	No	No	No	Yes	NA	NA	NA		Complete			NA	2019-11-07	Yes	05:30:00	Immediately after collection	0	Yesterday evening	No	No	No	Unchecked	Unchecked	Unchecked	Unchecked	Unchecked		Yes	Inside the house, inside cooler box	07:00:00
13327	P1	India	2019-11-07	Pregnant woman only	Control	Villupuram	Pregnant woman only	2019-10-31			NA	NA												NA	NA	NA					NA	2020-01-28	Yes	06:00:00	Immediately after collection	1	Yesterday evening	No	No	No	Unchecked	Unchecked	Unchecked	Unchecked	Unchecked		Yes	Inside the house, inside cooler box	08:40:00
13328	BL	India	2019-11-07	Pregnant woman only	Intervention: LPG cookstove	Villupuram	Pregnant woman only	2019-10-31	Mother	Yes	2000-02-01	NA	Melvazhapadi	Yes	Yes	Yes	Yes	Yes	No	No	No	No	Yes	NA	NA	NA		Complete			NA	2019-11-07	Yes	06:00:00	Immediately after collection	0	Yesterday evening	No	No	No	Unchecked	Unchecked	Unchecked	Unchecked	Unchecked		Yes	Inside the house, inside cooler box	07:53:00
13328	P1	India	2019-11-07	Pregnant woman only	Intervention: LPG cookstove	Villupuram	Pregnant woman only	2019-10-31			NA	NA												NA	NA	NA					NA	2020-02-07	Yes	06:00:00	Immediately after collection	2	Yesterday evening	No	No	No	Unchecked	Unchecked	Unchecked	Unchecked	Unchecked		Yes	Inside the house, inside cooler box	10:00:00
13329	BL	India	2019-11-07	Pregnant woman only	Control	Villupuram	Pregnant woman only	2019-10-31	Mother	Yes	1987-07-09	NA	Melvalapadi	Yes	Yes	Yes	Yes	Yes	No	No	No	No	Yes	NA	NA	NA		Complete			NA	2019-11-07	Yes	06:00:00	At least half an hour after collection	2	Yesterday evening	No	No	No	Unchecked	Unchecked	Unchecked	Unchecked	Unchecked		Yes	Inside the house, inside cooler box	08:00:00
13329	P1	India	2019-11-07	Pregnant woman only	Control	Villupuram	Pregnant woman only	2019-10-31			NA	NA												NA	NA	NA					NA	2019-12-31	Yes	06:00:00	Immediately after collection	2	Yesterday evening	No	No	No	Unchecked	Unchecked	Unchecked	Unchecked	Unchecked		Yes	Inside the house, inside cooler box	08:25:00
13329	P2	India	2019-11-07	Pregnant woman only	Control	Villupuram	Pregnant woman only	2019-10-31			NA	NA												NA	NA	NA					NA	2020-03-03	Yes	05:00:00	Immediately after collection	0	Yesterday evening	No	No	No	Unchecked	Unchecked	Unchecked	Unchecked	Unchecked		Yes	Inside the house, inside cooler box	07:50:00
13330	BL	India	2019-11-15	Pregnant woman only	Intervention: LPG cookstove	Villupuram	Pregnant woman only	2019-10-30	Mother	Yes	1993-04-04	NA	V.Puthur	Yes	Yes	Yes	Yes	Yes	No	No	No	No	Yes	NA	NA	NA		Complete			NA	2019-11-14	Yes	06:00:00	Immediately after collection	2	Yesterday evening	No	No	No	Unchecked	Unchecked	Unchecked	Unchecked	Unchecked		Yes	Inside the house, inside cooler box	09:00:00
13330	P1	India	2019-11-15	Pregnant woman only	Intervention: LPG cookstove	Villupuram	Pregnant woman only	2019-10-30			NA	NA												NA	NA	NA					NA	2020-01-28	Yes	06:00:00	Immediately after collection	2	Yesterday evening	No	No	No	Unchecked	Unchecked	Unchecked	Unchecked	Unchecked		Yes	Inside the house, inside cooler box	10:30:00
13330	P2	India	2019-11-15	Pregnant woman only	Intervention: LPG cookstove	Villupuram	Pregnant woman only	2019-10-30			NA	NA												NA	NA	NA					NA	2020-03-18	Yes	06:00:00	Immediately after collection	3	Yesterday evening	No	No	No	Unchecked	Unchecked	Unchecked	Unchecked	Unchecked		Yes	Inside the house, inside cooler box	10:20:00
13331	BL	India	2019-11-15	Pregnant woman only	Control	Villupuram	Pregnant woman only	2019-10-30	Mother	Yes	1993-03-02	NA	Kaviyam	Yes	Yes	Yes	Yes	Yes	No	No	No	No	Yes	NA	NA	NA		Complete			NA	2019-11-14	Yes	06:00:00	Immediately after collection	0	Yesterday evening	No	No	No	Unchecked	Unchecked	Unchecked	Unchecked	Unchecked		Yes	Inside the house, inside cooler box	10:00:00
13331	P1	India	2019-11-15	Pregnant woman only	Control	Villupuram	Pregnant woman only	2019-10-30			NA	NA												NA	NA	NA					NA	2020-01-25	Yes	06:00:00	Immediately after collection	1	Yesterday evening	No	No	No	Unchecked	Unchecked	Unchecked	Unchecked	Unchecked		Yes	Inside the house, inside cooler box	09:50:00
13331	P2	India	2019-11-15	Pregnant woman only	Control	Villupuram	Pregnant woman only	2019-10-30			NA	NA												NA	NA	NA					NA	2020-03-18	No			NA				No	Unchecked	Unchecked	Unchecked	Unchecked	Unchecked
13332	BL	India	2019-11-15	Pregnant woman only	Intervention: LPG cookstove	Villupuram	Pregnant woman only	2019-10-30	Mother	Yes	1997-02-02	NA	Chinnakaruvelampadi	Yes	Yes	Yes	Yes	Yes	No	No	No	No	Yes	NA	NA	NA		Complete			NA	2019-11-14	Yes	05:30:00	Immediately after collection	0	Yesterday evening	No	No	No	Unchecked	Unchecked	Unchecked	Unchecked	Unchecked		Yes	Inside the house, inside cooler box	10:00:00
13332	P1	India	2019-11-15	Pregnant woman only	Intervention: LPG cookstove	Villupuram	Pregnant woman only	2019-10-30			NA	NA												NA	NA	NA					NA	2020-01-25	Yes	07:00:00	Immediately after collection	1	Yesterday evening	No	No	No	Unchecked	Unchecked	Unchecked	Unchecked	Unchecked		Yes	Inside the house, inside cooler box	09:55:00
13332	P2	India	2019-11-15	Pregnant woman only	Intervention: LPG cookstove	Villupuram	Pregnant woman only	2019-10-30			NA	NA												NA	NA	NA					NA	2020-03-18	Yes	06:00:00	Immediately after collection	1	Yesterday evening	No	No	No	Unchecked	Unchecked	Unchecked	Unchecked	Unchecked		Yes	Inside the house, inside cooler box	08:15:00
13333	BL	India	2019-11-14	Pregnant woman only	Intervention: LPG cookstove	Villupuram	Pregnant woman only	2019-10-31	Mother	Yes	2001-04-24	NA	Kannur	Yes	Yes	Yes	Yes	Yes	No	No	No	No	Yes	NA	NA	NA		Complete			NA	2019-11-14	Yes	06:00:00	Immediately after collection	0	Yesterday evening	No	No	No	Unchecked	Unchecked	Unchecked	Unchecked	Unchecked		Yes	Inside the house, inside cooler box	08:55:00
13333	P1	India	2019-11-14	Pregnant woman only	Intervention: LPG cookstove	Villupuram	Pregnant woman only	2019-10-31			NA	NA												NA	NA	NA					NA	2020-01-21	Yes	05:30:00	Immediately after collection	0	Yesterday evening	No	No	No	Unchecked	Unchecked	Unchecked	Unchecked	Unchecked		Yes	Inside the house, inside cooler box	09:45:00
13334	BL	India	2019-11-14	Pregnant woman only	Intervention: LPG cookstove	Villupuram	Pregnant woman only	2019-10-31	Mother	Yes	2000-02-08	NA	Athikuzhi	Yes	Yes	Yes	Yes	Yes	No	No	No	No	Yes	NA	NA	NA		Complete			NA	2019-11-14	Yes	05:00:00	Immediately after collection	1	Yesterday evening	No	No	No	Unchecked	Unchecked	Unchecked	Unchecked	Unchecked		Yes	Inside the house, inside cooler box	09:40:00
13334	P1	India	2019-11-14	Pregnant woman only	Intervention: LPG cookstove	Villupuram	Pregnant woman only	2019-10-31			NA	NA												NA	NA	NA					NA	2019-12-31	Yes	05:00:00	Immediately after collection	0	Yesterday evening	No	No	No	Unchecked	Unchecked	Unchecked	Unchecked	Unchecked		Yes	Inside the house, inside cooler box	10:15:00
13334	P2	India	2019-11-14	Pregnant woman only	Intervention: LPG cookstove	Villupuram	Pregnant woman only	2019-10-31			NA	NA												NA	NA	NA					NA	2020-02-25	Yes	05:00:00	Immediately after collection	2	Yesterday evening	No	No	No	Unchecked	Unchecked	Unchecked	Unchecked	Unchecked		Yes	Inside the house, inside cooler box	10:30:00
13335	BL	India	2019-11-14	Pregnant woman only	Control	Villupuram	Pregnant woman only	2019-10-09	Mother	Yes	2000-02-01	NA	Mankoompu	Yes	Yes	Yes	Yes	Yes	No	No	No	No	Yes	NA	NA	NA		Complete			NA	2019-11-14	Yes	06:00:00	Immediately after collection	0	Yesterday evening	No	No	No	Unchecked	Unchecked	Unchecked	Unchecked	Unchecked		Yes	Inside the house, inside cooler box	10:00:00
13335	P1	India	2019-11-14	Pregnant woman only	Control	Villupuram	Pregnant woman only	2019-10-09			NA	NA												NA	NA	NA					NA	2020-02-13	Yes	06:00:00	Immediately after collection	4	Yesterday evening	No	No	No	Unchecked	Unchecked	Unchecked	Unchecked	Unchecked		Yes	Inside the house, inside cooler box	11:00:00
13336	BL	India	2019-11-14	Pregnant woman only	Control	Villupuram	Pregnant woman only	2019-10-30	Mother	Yes	1998-10-02	NA	Perumbur	Yes	Yes	Yes	Yes	Yes	No	No	No	No	Yes	NA	NA	NA		Complete			NA	2019-11-14	Yes	05:00:00	Immediately after collection	0	Yesterday evening	No	No	No	Unchecked	Unchecked	Unchecked	Unchecked	Unchecked		Yes	Inside the house, inside cooler box	10:30:00
13336	P1	India	2019-11-14	Pregnant woman only	Control	Villupuram	Pregnant woman only	2019-10-30			NA	NA												NA	NA	NA					NA	2020-01-09	Yes	05:30:00	Immediately after collection	0	Yesterday evening	No	No	No	Unchecked	Unchecked	Unchecked	Unchecked	Unchecked		Yes	Inside the house, inside cooler box	10:55:00
13336	P2	India	2019-11-14	Pregnant woman only	Control	Villupuram	Pregnant woman only	2019-10-30			NA	NA												NA	NA	NA					NA	2020-02-27	Yes	05:00:00	Immediately after collection	1	Yesterday evening	No	No	No	Unchecked	Unchecked	Unchecked	Unchecked	Unchecked		Yes	Inside the house, inside cooler box	10:45:00
13337	BL	India	2019-11-15	Pregnant woman only	Control	Villupuram	Pregnant woman only	2019-10-31	Mother	Yes	1998-02-01	NA	Thalvellimalai	Yes	Yes	Yes	Yes	Yes	No	No	No	No	Yes	NA	NA	NA		Complete			NA	2019-11-15	Yes	06:00:00	Immediately after collection	2	Yesterday evening	No	No	No	Unchecked	Unchecked	Unchecked	Unchecked	Unchecked		Yes	Inside the house, inside cooler box	07:10:00
13337	P1	India	2019-11-15	Pregnant woman only	Control	Villupuram	Pregnant woman only	2019-10-31			NA	NA												NA	NA	NA					NA	2019-12-24	Yes	06:00:00	Immediately after collection	1	Yesterday evening	No	No	No	Unchecked	Unchecked	Unchecked	Unchecked	Unchecked		Yes	Inside the house, inside cooler box	08:00:00
13337	P2	India	2019-11-15	Pregnant woman only	Control	Villupuram	Pregnant woman only	2019-10-31			NA	NA												NA	NA	NA					NA	2020-02-18	Yes	06:00:00	Immediately after collection	2	Yesterday evening	No	No	No	Unchecked	Unchecked	Unchecked	Unchecked	Unchecked		Yes	Inside the house, inside cooler box	07:50:00
13338	BL	India	2019-11-14	Pregnant woman only	Control	Villupuram	Pregnant woman only	2019-10-30	Mother	Yes	1992-03-05	NA	Thekkampattu	Yes	Yes	Yes	Yes	Yes	No	No	No	No	Yes	NA	NA	NA		Complete			NA	2019-11-14	Yes	06:00:00	Immediately after collection	0	Yesterday evening	No	No	No	Unchecked	Unchecked	Unchecked	Unchecked	Unchecked		Yes	Inside the house, inside cooler box	11:40:00
13338	P1	India	2019-11-14	Pregnant woman only	Control	Villupuram	Pregnant woman only	2019-10-30			NA	NA												NA	NA	NA					NA	2020-01-21	Yes	06:00:00	Immediately after collection	0	Yesterday evening	No	No	No	Unchecked	Unchecked	Unchecked	Unchecked	Unchecked		Yes	Inside the house, inside cooler box	10:50:00
15001	BL	India	2018-07-02	Household with other adult woman (OAW)	Control	Villupuram	Household with other adult woman (OAW)	2018-06-18	Mother	Yes	1995-03-17	NA	Echankadu	Yes	Yes	Yes	Yes	Yes	No	No	No	No	Yes	NA	NA	NA		Complete			NA	2018-06-26	Yes	06:00:00	Immediately after collection	1	Yesterday evening	No	No	No	Unchecked	Unchecked	Unchecked	Unchecked	Unchecked		Yes	Inside the house, inside cooler box	08:39:00
15001	P1	India	2018-07-02	Household with other adult woman (OAW)	Control	Villupuram	Household with other adult woman (OAW)	2018-06-18			NA	NA												NA	NA	NA					NA	2018-09-11	Yes	06:00:00	Immediately after collection	0	Yesterday evening	No	No	No	Unchecked	Unchecked	Unchecked	Unchecked	Unchecked		Yes	Inside the house, inside cooler box	08:20:00
15001	P2	India	2018-07-02	Household with other adult woman (OAW)	Control	Villupuram	Household with other adult woman (OAW)	2018-06-18			NA	NA												NA	NA	NA					NA	2018-11-21	Yes	05:30:00	Immediately after collection	1	Yesterday evening	No	No	No	Unchecked	Unchecked	Unchecked	Unchecked	Unchecked		Yes	Inside the house, inside cooler box	09:35:00
15002	BL	India	2018-07-02	Household with other adult woman (OAW)	Control	Villupuram	Household with other adult woman (OAW)	2018-06-18	Mother	Yes	1998-01-01	NA	Nakkavalavu	Yes	Yes	Yes	Yes	Yes	No	No	No	No	Yes	NA	NA	NA		Complete			NA	2018-06-28	Yes	06:00:00	Immediately after collection	0	Yesterday evening	No	No	No	Unchecked	Unchecked	Unchecked	Unchecked	Unchecked		Yes	Inside the house, inside cooler box	08:05:00
15002	P1	India	2018-07-02	Household with other adult woman (OAW)	Control	Villupuram	Household with other adult woman (OAW)	2018-06-18			NA	NA												NA	NA	NA					NA	2018-09-06	Yes	06:00:00	Immediately after collection	0	Yesterday evening	No	No	No	Unchecked	Unchecked	Unchecked	Unchecked	Unchecked		Yes	Inside the house, inside cooler box	09:30:00
15002	P2	India	2018-07-02	Household with other adult woman (OAW)	Control	Villupuram	Household with other adult woman (OAW)	2018-06-18			NA	NA												NA	NA	NA					NA	2018-11-21	Yes	06:00:00	Immediately after collection	0	Yesterday evening	No	No	No	Unchecked	Unchecked	Unchecked	Unchecked	Unchecked		Yes	Inside the house, inside cooler box	08:40:00
15003	BL	India	2018-07-02	Household with other adult woman (OAW)	Control	Villupuram	Household with other adult woman (OAW)	2018-06-21	Mother	Yes	1994-01-01	NA	Nakkavalau	Yes	Yes	Yes	Yes	Yes	No	No	No	No	Yes	NA	NA	NA		Complete			NA	2018-06-28	Yes	06:00:00	Immediately after collection	0	Yesterday evening	No	No	No	Unchecked	Unchecked	Unchecked	Unchecked	Unchecked		Yes	Inside the house, inside cooler box	09:40:00
15003	P1	India	2018-07-02	Household with other adult woman (OAW)	Control	Villupuram	Household with other adult woman (OAW)	2018-06-21			NA	NA												NA	NA	NA					NA	2018-09-06	Yes	06:00:00	Immediately after collection	0	Yesterday evening	No	No	No	Unchecked	Unchecked	Unchecked	Unchecked	Unchecked		Yes	Inside the house, inside cooler box	08:45:00
15003	P2	India	2018-07-02	Household with other adult woman (OAW)	Control	Villupuram	Household with other adult woman (OAW)	2018-06-21			NA	NA												NA	NA	NA					NA	2018-11-21	Yes	06:00:00	Immediately after collection	1	Yesterday evening	No	No	No	Unchecked	Unchecked	Unchecked	Unchecked	Unchecked		Yes	Inside the house, inside cooler box	08:15:00
15004	BL	India	2018-07-07	Household with other adult woman (OAW)	Control	Villupuram	Household with other adult woman (OAW)	2018-06-04	Mother	Yes	1993-02-18	NA	Alanur	Yes	Yes	Yes	Yes	Yes	No	No	No	No	Yes	NA	NA	NA		Complete			NA	2018-07-07	Yes	05:30:00	Immediately after collection	0	Yesterday evening	No	No	No	Unchecked	Unchecked	Unchecked	Unchecked	Unchecked		Yes	Inside the house, inside cooler box	11:10:00
15004	P1	India	2018-07-07	Household with other adult woman (OAW)	Control	Villupuram	Household with other adult woman (OAW)	2018-06-04			NA	NA												NA	NA	NA					NA	2018-09-05	Yes	05:00:00	Immediately after collection	0	Yesterday evening	No	No	No	Unchecked	Unchecked	Unchecked	Unchecked	Unchecked		Yes	Inside the house, inside cooler box	10:55:00
15004	P2	India	2018-07-07	Household with other adult woman (OAW)	Control	Villupuram	Household with other adult woman (OAW)	2018-06-04			NA	NA												NA	NA	NA					NA	2018-10-06	Yes	06:00:00	Immediately after collection	1	Yesterday evening	No	No	No	Unchecked	Unchecked	Unchecked	Unchecked	Unchecked		Yes	Inside the house, inside cooler box	10:00:00
15005	BL	India	2018-09-01	Household with other adult woman (OAW)	Intervention: LPG cookstove	Villupuram	Household with other adult woman (OAW)	2018-08-09	Mother	Yes	1998-03-08	NA	Kannur	Yes	Yes	Yes	Yes	Yes	No	No	No	No	Yes	NA	NA	NA		Complete			NA	2018-08-22	Yes	05:00:00	Immediately after collection	0	Yesterday evening	No	No	No	Unchecked	Unchecked	Unchecked	Unchecked	Unchecked		Yes	Inside the house, inside cooler box	09:45:00
15006	BL	India	2018-09-01	Household with other adult woman (OAW)	Control	Villupuram	Household with other adult woman (OAW)	2018-08-09	Mother	Yes	1989-07-01	NA	THEKKAMPATTU	Yes	Yes	Yes	Yes	Yes	No	No	No	No	Yes	NA	NA	NA		Complete			NA	2018-08-22	Yes	05:00:00	Immediately after collection	0	Yesterday evening	No	No	No	Unchecked	Unchecked	Unchecked	Unchecked	Unchecked		Yes	Inside the house, inside cooler box	08:00:00
15006	P1	India	2018-09-01	Household with other adult woman (OAW)	Control	Villupuram	Household with other adult woman (OAW)	2018-08-09			NA	NA												NA	NA	NA					NA	2018-11-27	Yes	05:00:00	Immediately after collection	0	Yesterday evening	No	No	No	Unchecked	Unchecked	Unchecked	Unchecked	Unchecked		Yes	Inside the house, inside cooler box	08:20:00
15006	P2	India	2018-09-01	Household with other adult woman (OAW)	Control	Villupuram	Household with other adult woman (OAW)	2018-08-09			NA	NA												NA	NA	NA					NA	2019-01-12	Yes	05:15:00	Immediately after collection	0	Yesterday evening	No	No	No	Unchecked	Unchecked	Unchecked	Unchecked	Unchecked		Yes	Inside the house, inside cooler box	09:00:00
15007	BL	India	2018-09-01	Household with other adult woman (OAW)	Intervention: LPG cookstove	Villupuram	Household with other adult woman (OAW)	2018-08-07	Mother	Yes	1997-06-05	NA	Mankompu	Yes	Yes	Yes	Yes	Yes	No	No	No	No	Yes	NA	NA	NA		Complete			NA	2018-08-21	Yes	05:30:00	Immediately after collection	1	Yesterday evening	No	No	No	Unchecked	Unchecked	Unchecked	Unchecked	Unchecked		Yes	Inside the house, inside cooler box	08:45:00
15007	P1	India	2018-09-01	Household with other adult woman (OAW)	Intervention: LPG cookstove	Villupuram	Household with other adult woman (OAW)	2018-08-07			NA	NA												NA	NA	NA					NA	2018-10-16	Yes	05:45:00	Immediately after collection	0	Yesterday evening	No	No	No	Unchecked	Unchecked	Unchecked	Unchecked	Unchecked		Yes	Inside the house, inside cooler box	08:45:00
15007	P2	India	2018-09-01	Household with other adult woman (OAW)	Intervention: LPG cookstove	Villupuram	Household with other adult woman (OAW)	2018-08-07			NA	NA												NA	NA	NA					NA	2018-12-01	Yes	06:00:00	Immediately after collection	0	Yesterday evening	No	No	No	Unchecked	Unchecked	Unchecked	Unchecked	Unchecked		Yes	Inside the house, inside cooler box	09:55:00
15008	BL	India	2018-09-27	Household with other adult woman (OAW)	Control	Villupuram	Household with other adult woman (OAW)	2018-08-14	Mother	Yes	1998-05-05	NA	THAZHTHORADIPATTU	Yes	Yes	Yes	Yes	Yes	No	No	No	No	Yes	NA	NA	NA		Complete			NA	2018-09-14	Yes	05:00:00	Immediately after collection	1	Yesterday evening	No	No	No	Unchecked	Unchecked	Unchecked	Unchecked	Unchecked		Yes	Inside the house, inside cooler box	08:30:00
15008	P1	India	2018-09-27	Household with other adult woman (OAW)	Control	Villupuram	Household with other adult woman (OAW)	2018-08-14			NA	NA												NA	NA	NA					NA	2018-11-20	Yes	05:00:00	Immediately after collection	1	This morning	No	No	No	Unchecked	Unchecked	Unchecked	Unchecked	Unchecked		Yes	Inside the house, inside cooler box	08:45:00
15008	P2	India	2018-09-27	Household with other adult woman (OAW)	Control	Villupuram	Household with other adult woman (OAW)	2018-08-14			NA	NA												NA	NA	NA					NA	2019-01-24	Yes	05:30:00	Immediately after collection	0	Yesterday evening	No	No	No	Unchecked	Unchecked	Unchecked	Unchecked	Unchecked		Yes	Inside the house, inside cooler box	07:45:00
15009	BL	India	2018-09-27	Household with other adult woman (OAW)	Control	Villupuram	Household with other adult woman (OAW)	2018-08-17	Mother	Yes	1994-01-01	NA	Melkendikal	Yes	Yes	Yes	Yes	Yes	No	No	No	No	Yes	NA	NA	NA		Complete			NA	2018-09-14	Yes	06:00:00	Immediately after collection	0	Yesterday evening	No	No	No	Unchecked	Unchecked	Unchecked	Unchecked	Unchecked		Yes	Inside the house, inside cooler box	10:00:00
15009	P1	India	2018-09-27	Household with other adult woman (OAW)	Control	Villupuram	Household with other adult woman (OAW)	2018-08-17			NA	NA												NA	NA	NA					NA	2019-01-03	Yes	06:00:00	Immediately after collection	1	Yesterday evening	No	No	No	Unchecked	Unchecked	Unchecked	Unchecked	Unchecked		Yes	Inside the house, inside cooler box	08:00:00
15009	P2	India	2018-09-27	Household with other adult woman (OAW)	Control	Villupuram	Household with other adult woman (OAW)	2018-08-17			NA	NA												NA	NA	NA					NA	2019-03-23	Yes	06:00:00	Immediately after collection	0	Yesterday evening	No	No	No	Unchecked	Unchecked	Unchecked	Unchecked	Unchecked		Yes	Inside the house, inside cooler box	08:20:00
15010	BL	India	2018-10-13	Household with other adult woman (OAW)	Control	Villupuram	Household with other adult woman (OAW)	2018-09-07	Mother	Yes	1994-07-01	NA	Thekkampattu	Yes	Yes	Yes	Yes	Yes	No	No	No	No	Yes	NA	NA	NA		Complete			NA	2018-10-06	Yes	06:00:00	Immediately after collection	1	Yesterday evening	No	No	No	Unchecked	Unchecked	Unchecked	Unchecked	Unchecked		Yes	Inside the house, inside cooler box	08:00:00
15010	P1	India	2018-10-13	Household with other adult woman (OAW)	Control	Villupuram	Household with other adult woman (OAW)	2018-09-07			NA	NA												NA	NA	NA					NA	2018-11-01	Yes	06:30:00	Immediately after collection	1	Yesterday evening	No	No	No	Unchecked	Unchecked	Unchecked	Unchecked	Unchecked		Yes	Inside the house, outside cooler box	10:50:00
15010	P2	India	2018-10-13	Household with other adult woman (OAW)	Control	Villupuram	Household with other adult woman (OAW)	2018-09-07			NA	NA												NA	NA	NA					NA	2018-12-25	Yes	06:00:00	Immediately after collection	0	Yesterday evening	No	No	No	Unchecked	Unchecked	Unchecked	Unchecked	Unchecked		Yes	Inside the house, inside cooler box	07:00:00
15011	BL	India	2018-11-23	Household with other adult woman (OAW)	Intervention: LPG cookstove	Villupuram	Household with other adult woman (OAW)	2018-10-12	Mother	Yes	1999-02-01	NA	Vengalur	Yes	Yes	Yes	Yes	Yes	No	No	No	No	Yes	NA	NA	NA		Complete			NA	2018-11-01	Yes	06:00:00	Immediately after collection	1	Yesterday evening	No	No	No	Unchecked	Unchecked	Unchecked	Unchecked	Unchecked		Yes	Inside the house, inside cooler box	08:15:00
15011	P1	India	2018-11-23	Household with other adult woman (OAW)	Intervention: LPG cookstove	Villupuram	Household with other adult woman (OAW)	2018-10-12			NA	NA												NA	NA	NA					NA	2018-12-25	Yes	06:00:00	Immediately after collection	0	Yesterday evening	No	No	No	Unchecked	Unchecked	Unchecked	Unchecked	Unchecked		Yes	Inside the house, inside cooler box	08:00:00
15011	P2	India	2018-11-23	Household with other adult woman (OAW)	Intervention: LPG cookstove	Villupuram	Household with other adult woman (OAW)	2018-10-12			NA	NA												NA	NA	NA					NA	2019-02-28	Yes	06:00:00	Immediately after collection	2	Yesterday evening	No	No	No	Unchecked	Unchecked	Unchecked	Unchecked	Unchecked		Yes	Inside the house, inside cooler box	09:35:00
15012	BL	India	2018-11-10	Household with other adult woman (OAW)	Intervention: LPG cookstove	Villupuram	Household with other adult woman (OAW)	2018-10-12	Mother	Yes	1995-07-01	NA	Kaviyam	Yes	Yes	Yes	Yes	Yes	No	No	No	No	Yes	NA	NA	NA		Complete			NA	2018-11-10	Yes	05:00:00	Immediately after collection	0	Yesterday evening	No	No	No	Unchecked	Unchecked	Unchecked	Unchecked	Unchecked		Yes	Inside the house, inside cooler box	07:50:00
15012	P1	India	2018-11-10	Household with other adult woman (OAW)	Intervention: LPG cookstove	Villupuram	Household with other adult woman (OAW)	2018-10-12			NA	NA												NA	NA	NA					NA	2019-01-24	Yes	05:00:00	Immediately after collection	0	Yesterday evening	No	No	No	Unchecked	Unchecked	Unchecked	Unchecked	Unchecked		Yes	Inside the house, inside cooler box	09:10:00
15012	P2	India	2018-11-10	Household with other adult woman (OAW)	Intervention: LPG cookstove	Villupuram	Household with other adult woman (OAW)	2018-10-12			NA	NA												NA	NA	NA					NA	2019-04-04	Yes	05:00:00	Immediately after collection	1	Yesterday evening	No	No	No	Unchecked	Unchecked	Unchecked	Unchecked	Unchecked		Yes	Inside the house, inside cooler box	08:15:00
15013	BL	India	2018-11-12	Household with other adult woman (OAW)	Intervention: LPG cookstove	Villupuram	Household with other adult woman (OAW)	2018-10-09	Mother	Yes	1992-01-01	NA	VAZHAPOONDI	Yes	Yes	Yes	Yes	Yes	No	No	No	No	Yes	NA	NA	NA		Complete			NA	2018-11-02	Yes	05:00:00	Immediately after collection	0	Yesterday evening	No	No	No	Unchecked	Unchecked	Unchecked	Unchecked	Unchecked		Yes	Inside the house, inside cooler box	09:00:00
15013	P1	India	2018-11-12	Household with other adult woman (OAW)	Intervention: LPG cookstove	Villupuram	Household with other adult woman (OAW)	2018-10-09			NA	NA												NA	NA	NA					NA	2018-12-18	Yes	05:00:00	Immediately after collection	0	Yesterday evening	No	No	No	Unchecked	Unchecked	Unchecked	Unchecked	Unchecked		Yes	Inside the house, inside cooler box	08:00:00
15013	P2	India	2018-11-12	Household with other adult woman (OAW)	Intervention: LPG cookstove	Villupuram	Household with other adult woman (OAW)	2018-10-09			NA	NA												NA	NA	NA					NA	2019-01-31	Yes	05:00:00	Immediately after collection	1	Yesterday evening	No	No	No	Unchecked	Unchecked	Unchecked	Unchecked	Unchecked		Yes	Inside the house, inside cooler box	08:00:00
15014	BL	India	2018-11-12	Household with other adult woman (OAW)	Intervention: LPG cookstove	Villupuram	Household with other adult woman (OAW)	2018-10-27	Mother	Yes	2000-03-12	NA	SERAPATTU	Yes	Yes	Yes	Yes	Yes	No	No	No	No	Yes	NA	NA	NA		Complete			NA	2018-11-09	Yes	05:00:00	Immediately after collection	0	Yesterday evening	No	No	No	Unchecked	Unchecked	Unchecked	Unchecked	Unchecked		Yes	Inside the house, inside cooler box	08:00:00
15014	P1	India	2018-11-12	Household with other adult woman (OAW)	Intervention: LPG cookstove	Villupuram	Household with other adult woman (OAW)	2018-10-27			NA	NA												NA	NA	NA					NA	2018-12-29	Yes	06:00:00	Immediately after collection	0	Yesterday evening	No	No	No	Unchecked	Unchecked	Unchecked	Unchecked	Unchecked		Yes	Inside the house, inside cooler box	10:10:00
15014	P2	India	2018-11-12	Household with other adult woman (OAW)	Intervention: LPG cookstove	Villupuram	Household with other adult woman (OAW)	2018-10-27			NA	NA												NA	NA	NA					NA	2019-02-28	Yes	05:30:00	Immediately after collection	0	Yesterday evening	No	No	No	Unchecked	Unchecked	Unchecked	Unchecked	Unchecked		Yes	Inside the house, inside cooler box	09:00:00
15015	BL	India	2018-12-15	Household with other adult woman (OAW)	Control	Villupuram	Household with other adult woman (OAW)	2018-11-21	Mother	Yes	2000-10-14	NA	THUMPURAMPATTU	Yes	Yes	Yes	Yes	Yes	No	No	No	No	Yes	NA	NA	NA		Complete			NA	2018-12-08	Yes	06:00:00	Immediately after collection	0	Yesterday evening	No	No	No	Unchecked	Unchecked	Unchecked	Unchecked	Unchecked		Yes	Inside the house, inside cooler box	09:15:00
15015	P1	India	2018-12-15	Household with other adult woman (OAW)	Control	Villupuram	Household with other adult woman (OAW)	2018-11-21			NA	NA												NA	NA	NA					NA	2019-02-26	Yes	06:00:00	Immediately after collection	0	Yesterday evening	No	No	No	Unchecked	Unchecked	Unchecked	Unchecked	Unchecked		Yes	Inside the house, inside cooler box	09:15:00
15015	P2	India	2018-12-15	Household with other adult woman (OAW)	Control	Villupuram	Household with other adult woman (OAW)	2018-11-21			NA	NA												NA	NA	NA					NA	2019-04-12	Yes	06:00:00	Immediately after collection	1	Yesterday evening	No	No	No	Unchecked	Unchecked	Unchecked	Unchecked	Unchecked		Yes	Inside the house, inside cooler box	09:30:00
15016	BL	India	2018-12-18	Household with other adult woman (OAW)	Intervention: LPG cookstove	Villupuram	Household with other adult woman (OAW)	2018-11-30	Mother	Yes	1998-05-25	NA	SERAPATTU	Yes	Yes	Yes	Yes	Yes	No	No	No	No	Yes	NA	NA	NA		Complete			NA	2018-12-11	Yes	05:30:00	Immediately after collection	1	Yesterday evening	No	No	No	Unchecked	Unchecked	Unchecked	Unchecked	Unchecked		Yes	Inside the house, inside cooler box	09:30:00
15016	P1	India	2018-12-18	Household with other adult woman (OAW)	Intervention: LPG cookstove	Villupuram	Household with other adult woman (OAW)	2018-11-30			NA	NA												NA	NA	NA					NA	2019-03-12	Yes	06:30:00	Immediately after collection	2	Yesterday evening	No	No	No	Unchecked	Unchecked	Unchecked	Unchecked	Unchecked		Yes	Inside the house, inside cooler box	09:30:00
15016	P2	India	2018-12-18	Household with other adult woman (OAW)	Intervention: LPG cookstove	Villupuram	Household with other adult woman (OAW)	2018-11-30			NA	NA												NA	NA	NA					NA	2019-05-23	Yes	06:30:00	Immediately after collection	1	Yesterday evening	No	No	No	Unchecked	Unchecked	Unchecked	Unchecked	Unchecked		Yes	Inside the house, inside cooler box	08:55:00
15017	BL	India	2018-12-20	Household with other adult woman (OAW)	Intervention: LPG cookstove	Villupuram	Household with other adult woman (OAW)	2018-11-22	Mother	Yes	2000-02-01	NA	KILAKADU	Yes	Yes	Yes	Yes	Yes	No	No	No	No	Yes	NA	NA	NA		Complete			NA	2018-12-15	Yes	07:00:00	Immediately after collection	1	Yesterday evening	No	No	No	Unchecked	Unchecked	Unchecked	Unchecked	Unchecked		Yes	Inside the house, inside cooler box	08:00:00
15017	P1	India	2018-12-20	Household with other adult woman (OAW)	Intervention: LPG cookstove	Villupuram	Household with other adult woman (OAW)	2018-11-22			NA	NA												NA	NA	NA					NA	2019-02-26	Yes	06:30:00	Immediately after collection	0	Yesterday evening	No	No	No	Unchecked	Unchecked	Unchecked	Unchecked	Unchecked		Yes	Inside the house, inside cooler box	08:15:00
15017	P2	India	2018-12-20	Household with other adult woman (OAW)	Intervention: LPG cookstove	Villupuram	Household with other adult woman (OAW)	2018-11-22			NA	NA												NA	NA	NA					NA	2019-04-12	Yes	07:00:00	Immediately after collection	0	Yesterday evening	No	No	No	Unchecked	Unchecked	Unchecked	Unchecked	Unchecked		Yes	Inside the house, inside cooler box	09:15:00
15018	BL	India	2019-01-02	Household with other adult woman (OAW)	Intervention: LPG cookstove	Villupuram	Household with other adult woman (OAW)	2018-11-30	Mother	Yes	1992-06-10	NA	KEERAPALLI	Yes	Yes	Yes	Yes	Yes	No	No	No	No	Yes	NA	NA	NA		Complete			NA	2018-12-20	Yes	05:00:00	Immediately after collection	0	Yesterday evening	No	No	No	Unchecked	Unchecked	Unchecked	Unchecked	Unchecked		Yes	Inside the house, inside cooler box	06:00:00
15018	P1	India	2019-01-02	Household with other adult woman (OAW)	Intervention: LPG cookstove	Villupuram	Household with other adult woman (OAW)	2018-11-30			NA	NA												NA	NA	NA					NA	2019-03-06	Yes	06:00:00	Immediately after collection	0	Yesterday evening	No	No	No	Unchecked	Unchecked	Unchecked	Unchecked	Unchecked		Yes	Inside the house, inside cooler box	08:50:00
15018	P2	India	2019-01-02	Household with other adult woman (OAW)	Intervention: LPG cookstove	Villupuram	Household with other adult woman (OAW)	2018-11-30			NA	NA												NA	NA	NA					NA	2019-04-30	Yes	06:00:00	Immediately after collection	1	Yesterday evening	No	No	No	Unchecked	Unchecked	Unchecked	Unchecked	Unchecked		Yes	Inside the house, inside cooler box	10:10:00
15019	BL	India	2019-01-12	Household with other adult woman (OAW)	Control	Villupuram	Household with other adult woman (OAW)	2018-12-05	Mother	Yes	1999-05-20	NA	NADUMOZHIPATTU	Yes	Yes	Yes	Yes	Yes	No	No	No	No	Yes	NA	NA	NA		Complete			NA	2018-12-27	Yes	05:45:00	Immediately after collection	0	Yesterday evening	No	No	No	Unchecked	Unchecked	Unchecked	Unchecked	Unchecked		Yes	Inside the house, inside cooler box	07:15:00
15019	P1	India	2019-01-12	Household with other adult woman (OAW)	Control	Villupuram	Household with other adult woman (OAW)	2018-12-05			NA	NA												NA	NA	NA					NA	2019-02-22	Yes	05:30:00	Immediately after collection	0	Yesterday evening	No	No	No	Unchecked	Unchecked	Unchecked	Unchecked	Unchecked		Yes	Inside the house, inside cooler box	08:20:00
15019	P2	India	2019-01-12	Household with other adult woman (OAW)	Control	Villupuram	Household with other adult woman (OAW)	2018-12-05			NA	NA												NA	NA	NA					NA	2019-03-30	Yes	07:00:00	Immediately after collection	1	Yesterday evening	No	No	No	Unchecked	Unchecked	Unchecked	Unchecked	Unchecked		Yes	Inside the house, inside cooler box	09:25:00
15020	BL	India	2019-02-08	Household with other adult woman (OAW)	Control	Villupuram	Household with other adult woman (OAW)	2019-01-23	Mother	Yes	1995-05-10	NA	Porasampattu	Yes	Yes	Yes	Yes	Yes	No	No	No	No	Yes	NA	NA	NA		Complete			NA	2019-02-02	Yes	05:00:00	Immediately after collection	0	Yesterday evening	No	No	No	Unchecked	Unchecked	Unchecked	Unchecked	Unchecked		Yes	Inside the house, inside cooler box	08:30:00
15020	P1	India	2019-02-08	Household with other adult woman (OAW)	Control	Villupuram	Household with other adult woman (OAW)	2019-01-23			NA	NA												NA	NA	NA					NA	2019-05-14	Yes	05:30:00	Immediately after collection	0	Yesterday evening	No	No	No	Unchecked	Unchecked	Unchecked	Unchecked	Unchecked		Yes	Inside the house, inside cooler box	09:35:00
15020	P2	India	2019-02-08	Household with other adult woman (OAW)	Control	Villupuram	Household with other adult woman (OAW)	2019-01-23			NA	NA												NA	NA	NA					NA	2019-07-12	Yes	05:30:00	Immediately after collection	3	Yesterday evening	No	No	No	Unchecked	Unchecked	Unchecked	Unchecked	Unchecked		Yes	Inside the house, inside cooler box	10:00:00
15021	BL	India	2019-02-12	Household with other adult woman (OAW)	Control	Villupuram	Household with other adult woman (OAW)	2019-01-31	Mother	Yes	1997-07-05	NA	MELVELLIMALAI	Yes	Yes	Yes	Yes	Yes	No	No	No	No	Yes	NA	NA	NA		Complete			NA	2019-02-12	Yes	06:30:00	Immediately after collection	0	Yesterday evening	No	No	No	Unchecked	Unchecked	Unchecked	Unchecked	Unchecked		Yes	Inside the house, inside cooler box	11:25:00
15021	P1	India	2019-02-12	Household with other adult woman (OAW)	Control	Villupuram	Household with other adult woman (OAW)	2019-01-31			NA	NA												NA	NA	NA					NA	2019-05-29	Yes	06:00:00	Immediately after collection	0	Yesterday evening	No	No	No	Unchecked	Unchecked	Unchecked	Unchecked	Unchecked		Yes	Inside the house, inside cooler box	09:10:00
15021	P2	India	2019-02-12	Household with other adult woman (OAW)	Control	Villupuram	Household with other adult woman (OAW)	2019-01-31			NA	NA												NA	NA	NA					NA	2019-07-31	Yes	06:00:00	Immediately after collection	0	Yesterday evening	No	No	No	Unchecked	Unchecked	Unchecked	Unchecked	Unchecked		Yes	Inside the house, inside cooler box	07:30:00
15022	BL	India	2019-02-20	Household with other adult woman (OAW)	Intervention: LPG cookstove	Villupuram	Household with other adult woman (OAW)	2019-01-30	Mother	Yes	1995-07-08	NA	THARISUKADU	Yes	Yes	Yes	Yes	Yes	No	No	No	No	Yes	NA	NA	NA		Complete			NA	2019-02-15	Yes	05:00:00	Immediately after collection	0	Yesterday evening	No	No	No	Unchecked	Unchecked	Unchecked	Unchecked	Unchecked		Yes	Inside the house, inside cooler box	08:50:00
15022	P1	India	2019-02-20	Household with other adult woman (OAW)	Intervention: LPG cookstove	Villupuram	Household with other adult woman (OAW)	2019-01-30			NA	NA												NA	NA	NA					NA	2019-04-30	Yes	05:00:00	Immediately after collection	0	Yesterday evening	No	No	No	Unchecked	Unchecked	Unchecked	Unchecked	Unchecked		Yes	Inside the house, inside cooler box	08:30:00
15022	P2	India	2019-02-20	Household with other adult woman (OAW)	Intervention: LPG cookstove	Villupuram	Household with other adult woman (OAW)	2019-01-30			NA	NA												NA	NA	NA					NA	2019-06-15	Yes	05:00:00	Immediately after collection	0	Yesterday evening	No	No	No	Unchecked	Unchecked	Unchecked	Unchecked	Unchecked		Yes	Inside the house, inside cooler box	10:45:00
15023	BL	India	2019-03-21	Household with other adult woman (OAW)	Control	Villupuram	Household with other adult woman (OAW)	2019-02-17	Mother	Yes	1997-04-11	NA	NOCHIMEDU	Yes	Yes	Yes	Yes	Yes	No	No	No	No	Yes	NA	NA	NA		Complete			NA	2019-03-21	Yes	06:00:00	Immediately after collection	1	Yesterday evening	No	No	No	Unchecked	Unchecked	Unchecked	Unchecked	Unchecked		Yes	Inside the house, inside cooler box	07:30:00
15023	P2	India	2019-03-21	Household with other adult woman (OAW)	Control	Villupuram	Household with other adult woman (OAW)	2019-02-17			NA	NA												NA	NA	NA					NA	2019-06-25	Yes	06:00:00	Immediately after collection	2	Yesterday evening	No	No	No	Unchecked	Unchecked	Unchecked	Unchecked	Unchecked		Yes	Inside the house, inside cooler box	07:30:00
15024	BL	India	2019-03-15	Household with other adult woman (OAW)	Intervention: LPG cookstove	Villupuram	Household with other adult woman (OAW)	2019-02-28	Mother	Yes	1994-06-05	NA	EDUTHAVAINATHAM	Yes	Yes	Yes	Yes	Yes	No	No	No	No	Yes	NA	NA	NA		Complete			NA	2019-03-14	Yes	06:00:00	Immediately after collection	0	Yesterday evening	No	No	No	Unchecked	Unchecked	Unchecked	Unchecked	Unchecked		Yes	Inside the house, inside cooler box	07:15:00
15024	P1	India	2019-03-15	Household with other adult woman (OAW)	Intervention: LPG cookstove	Villupuram	Household with other adult woman (OAW)	2019-02-28			NA	NA												NA	NA	NA					NA	2019-05-25	Yes	06:30:00	Immediately after collection	1	Yesterday evening	No	No	No	Unchecked	Unchecked	Unchecked	Unchecked	Unchecked		Yes	Inside the house, inside cooler box	09:45:00
15024	P2	India	2019-03-15	Household with other adult woman (OAW)	Intervention: LPG cookstove	Villupuram	Household with other adult woman (OAW)	2019-02-28			NA	NA												NA	NA	NA					NA	2019-07-18	Yes	06:00:00	Immediately after collection	1	Yesterday evening	No	No	No	Unchecked	Unchecked	Unchecked	Unchecked	Unchecked		Yes	Inside the house, inside cooler box	07:30:00
15025	BL	India	2019-03-21	Household with other adult woman (OAW)	Intervention: LPG cookstove	Villupuram	Household with other adult woman (OAW)	2019-03-06	Mother	Yes	1993-07-08	NA	Tharisukadu	Yes	Yes	Yes	Yes	Yes	No	No	No	No	Yes	NA	NA	NA		Complete			NA	2019-03-21	Yes	06:00:00	Immediately after collection	2	This morning	No	No	No	Unchecked	Unchecked	Unchecked	Unchecked	Unchecked		Yes	Inside the house, inside cooler box	08:30:00
15025	P1	India	2019-03-21	Household with other adult woman (OAW)	Intervention: LPG cookstove	Villupuram	Household with other adult woman (OAW)	2019-03-06			NA	NA												NA	NA	NA					NA	2019-06-20	Yes	05:05:00	Immediately after collection	0	Yesterday evening	No	No	No	Unchecked	Unchecked	Unchecked	Unchecked	Unchecked		Yes	Inside the house, inside cooler box	09:05:00
15025	P2	India	2019-03-21	Household with other adult woman (OAW)	Intervention: LPG cookstove	Villupuram	Household with other adult woman (OAW)	2019-03-06			NA	NA												NA	NA	NA					NA	2019-07-26	Yes	05:00:00	Immediately after collection	0	Yesterday evening	No	No	No	Unchecked	Unchecked	Unchecked	Unchecked	Unchecked		Yes	Inside the house, inside cooler box	07:40:00
15026	BL	India	2019-04-01	Household with other adult woman (OAW)	Intervention: LPG cookstove	Villupuram	Household with other adult woman (OAW)	2019-03-06	Mother	Yes	1995-06-11	NA	Eduthuvainatham	Yes	Yes	Yes	Yes	Yes	No	No	No	No	Yes	NA	NA	NA		Complete			NA	2019-03-30	Yes	05:00:00	Immediately after collection	0	Yesterday evening	No	No	No	Unchecked	Unchecked	Unchecked	Unchecked	Unchecked		Yes	Inside the house, inside cooler box	07:10:00
15026	P1	India	2019-04-01	Household with other adult woman (OAW)	Intervention: LPG cookstove	Villupuram	Household with other adult woman (OAW)	2019-03-06			NA	NA												NA	NA	NA					NA	2019-06-12	Yes	06:00:00	Immediately after collection	0	Yesterday evening	No	No	No	Unchecked	Unchecked	Unchecked	Unchecked	Unchecked		Yes	Inside the house, inside cooler box	07:40:00
15026	P2	India	2019-04-01	Household with other adult woman (OAW)	Intervention: LPG cookstove	Villupuram	Household with other adult woman (OAW)	2019-03-06			NA	NA												NA	NA	NA					NA	2019-08-21	Yes	06:00:00	Immediately after collection	0	Yesterday evening	No	No	No	Unchecked	Unchecked	Unchecked	Unchecked	Unchecked		Yes	Inside the house, inside cooler box	07:00:00
15027	BL	India	2019-04-09	Household with other adult woman (OAW)	Intervention: LPG cookstove	Villupuram	Household with other adult woman (OAW)	2019-03-08	Mother	Yes	1999-07-01	NA	KANNUR	Yes	Yes	Yes	Yes	Yes	No	No	No	No	Yes	NA	NA	NA		Complete			NA	2019-04-09	Yes	05:00:00	Immediately after collection	0	Yesterday evening	No	No	No	Unchecked	Unchecked	Unchecked	Unchecked	Unchecked		Yes	Inside the house, inside cooler box	09:00:00
15027	P1	India	2019-04-09	Household with other adult woman (OAW)	Intervention: LPG cookstove	Villupuram	Household with other adult woman (OAW)	2019-03-08			NA	NA												NA	NA	NA					NA	2019-07-03	Yes	05:40:00	Immediately after collection	0	Yesterday evening	No	No	No	Unchecked	Unchecked	Unchecked	Unchecked	Unchecked		Yes	Inside the house, inside cooler box	09:25:00
15027	P2	India	2019-04-09	Household with other adult woman (OAW)	Intervention: LPG cookstove	Villupuram	Household with other adult woman (OAW)	2019-03-08			NA	NA												NA	NA	NA					NA	2019-09-13	Yes	05:00:00	Immediately after collection	2	Yesterday evening	No	No	No	Unchecked	Unchecked	Unchecked	Unchecked	Unchecked		Yes	Inside the house, inside cooler box	09:15:00
15028	BL	India	2019-05-07	Household with other adult woman (OAW)	Intervention: LPG cookstove	Villupuram	Household with other adult woman (OAW)	2019-04-10	Mother	Yes	1996-07-01	NA	Ettaraipatti	Yes	Yes	Yes	Yes	Yes	No	No	No	No	Yes	NA	NA	NA		Complete			NA	2019-05-07	Yes	05:30:00	Immediately after collection	0	Yesterday evening	No	No	No	Unchecked	Unchecked	Unchecked	Unchecked	Unchecked		Yes	Inside the house, inside cooler box	11:50:00
15028	P1	India	2019-05-07	Household with other adult woman (OAW)	Intervention: LPG cookstove	Villupuram	Household with other adult woman (OAW)	2019-04-10			NA	NA												NA	NA	NA					NA	2019-07-30	Yes	06:00:00	Immediately after collection	1	Yesterday evening	No	No	No	Unchecked	Unchecked	Unchecked	Unchecked	Unchecked		Yes	Inside the house, inside cooler box	12:10:00
15028	P2	India	2019-05-07	Household with other adult woman (OAW)	Intervention: LPG cookstove	Villupuram	Household with other adult woman (OAW)	2019-04-10			NA	NA												NA	NA	NA					NA	2019-08-21	Yes	06:00:00	Immediately after collection	0	Yesterday evening	No	No	No	Unchecked	Unchecked	Unchecked	Unchecked	Unchecked		Yes	Inside the house, inside cooler box	12:00:00
15029	BL	India	2019-05-27	Household with other adult woman (OAW)	Control	Villupuram	Household with other adult woman (OAW)	2019-05-09	Mother	Yes	1996-06-10	NA	Nadumathur	Yes	Yes	Yes	Yes	Yes	No	No	No	No	Yes	NA	NA	NA		Complete			NA	2019-05-21	Yes	05:05:00	Immediately after collection	0	Yesterday evening	No	No	No	Unchecked	Unchecked	Unchecked	Unchecked	Unchecked		Yes	Inside the house, inside cooler box	08:25:00
15029	P1	India	2019-05-27	Household with other adult woman (OAW)	Control	Villupuram	Household with other adult woman (OAW)	2019-05-09			NA	NA												NA	NA	NA					NA	2019-07-10	Yes	06:30:00	Immediately after collection	2	Yesterday evening	No	No	No	Unchecked	Unchecked	Unchecked	Unchecked	Unchecked		Yes	Inside the house, inside cooler box	08:15:00
15029	P2	India	2019-05-27	Household with other adult woman (OAW)	Control	Villupuram	Household with other adult woman (OAW)	2019-05-09			NA	NA												NA	NA	NA					NA	2019-08-13	Yes	06:00:00	Immediately after collection	0	Yesterday evening	No	No	No	Unchecked	Unchecked	Unchecked	Unchecked	Unchecked		Yes	Inside the house, inside cooler box	10:15:00
15030	BL	India	2019-05-28	Household with other adult woman (OAW)	Intervention: LPG cookstove	Villupuram	Household with other adult woman (OAW)	2019-05-08	Mother	Yes	2000-03-07	NA	Thazhdevanur	Yes	Yes	Yes	Yes	Yes	No	No	No	No	Yes	NA	NA	NA		Complete			NA	2019-05-24	Yes	06:00:00	Immediately after collection	2	Yesterday evening	No	No	No	Unchecked	Unchecked	Unchecked	Unchecked	Unchecked		Yes	Inside the house, inside cooler box	07:45:00
15030	P1	India	2019-05-28	Household with other adult woman (OAW)	Intervention: LPG cookstove	Villupuram	Household with other adult woman (OAW)	2019-05-08			NA	NA												NA	NA	NA					NA	2019-08-02	Yes	05:30:00	Immediately after collection	0	Yesterday evening	No	No	No	Unchecked	Unchecked	Unchecked	Unchecked	Unchecked		Yes	Inside the house, inside cooler box	08:05:00
15030	P2	India	2019-05-28	Household with other adult woman (OAW)	Intervention: LPG cookstove	Villupuram	Household with other adult woman (OAW)	2019-05-08			NA	NA												NA	NA	NA					NA	2019-09-28	Yes	06:00:00	Immediately after collection	0	Yesterday evening	No	No	No	Unchecked	Unchecked	Unchecked	Unchecked	Unchecked		Yes	Inside the house, inside cooler box	08:30:00
15031	BL	India	2019-06-11	Household with other adult woman (OAW)	Intervention: LPG cookstove	Villupuram	Household with other adult woman (OAW)	2019-05-28	Mother	Yes	2000-06-07	NA	Thumparampattu	Yes	Yes	Yes	Yes	Yes	No	No	No	No	Yes	NA	NA	NA		Complete			NA	2019-06-04	Yes	06:00:00	Immediately after collection	0	Yesterday evening	No	No	No	Unchecked	Unchecked	Unchecked	Unchecked	Unchecked		Yes	Inside the house, inside cooler box	10:50:00
15031	P1	India	2019-06-11	Household with other adult woman (OAW)	Intervention: LPG cookstove	Villupuram	Household with other adult woman (OAW)	2019-05-28			NA	NA												NA	NA	NA					NA	2019-09-11	Yes	06:00:00	Immediately after collection	2	Yesterday evening	No	No	No	Unchecked	Unchecked	Unchecked	Unchecked	Unchecked		Yes	Inside the house, inside cooler box	11:00:00
15031	P2	India	2019-06-11	Household with other adult woman (OAW)	Intervention: LPG cookstove	Villupuram	Household with other adult woman (OAW)	2019-05-28			NA	NA												NA	NA	NA					NA	2019-10-24	Yes	06:00:00	Immediately after collection	2	Yesterday evening	No	No	No	Unchecked	Unchecked	Unchecked	Unchecked	Unchecked		Yes	Inside the house, inside cooler box	10:00:00
15032	BL	India	2019-06-13	Household with other adult woman (OAW)	Control	Villupuram	Household with other adult woman (OAW)	2019-05-27	Mother	Yes	1996-05-13	NA	Porusumpattu	Yes	Yes	Yes	Yes	Yes	No	No	No	No	Yes	NA	NA	NA		Complete			NA	2019-06-13	Yes	06:00:00	Immediately after collection	1	Yesterday evening	No	No	No	Unchecked	Unchecked	Unchecked	Unchecked	Unchecked		Yes	Inside the house, inside cooler box	08:10:00
15032	P1	India	2019-06-13	Household with other adult woman (OAW)	Control	Villupuram	Household with other adult woman (OAW)	2019-05-27			NA	NA												NA	NA	NA					NA	2019-09-18	Yes	07:00:00	Immediately after collection	2	Yesterday evening	No	No	Yes	Checked	Unchecked	Unchecked	Unchecked	Unchecked		Yes	Inside the house, inside cooler box	08:15:00
15033	BL	India	2019-06-15	Household with other adult woman (OAW)	Control	Villupuram	Household with other adult woman (OAW)	2019-05-28	Mother	Yes	2000-11-12	NA	Vengalur	Yes	Yes	Yes	Yes	Yes	No	No	No	No	Yes	NA	NA	NA		Complete			NA	2019-06-15	Yes	05:05:00	Immediately after collection	0	Yesterday evening	No	No	No	Unchecked	Unchecked	Unchecked	Unchecked	Unchecked		Yes	Inside the house, inside cooler box	11:40:00
15033	P1	India	2019-06-15	Household with other adult woman (OAW)	Control	Villupuram	Household with other adult woman (OAW)	2019-05-28			NA	NA												NA	NA	NA					NA	2019-09-17	Yes	06:00:00	Immediately after collection	0	Yesterday evening	No	No	No	Unchecked	Unchecked	Unchecked	Unchecked	Unchecked		Yes	Inside the house, inside cooler box	07:40:00
15033	P2	India	2019-06-15	Household with other adult woman (OAW)	Control	Villupuram	Household with other adult woman (OAW)	2019-05-28			NA	NA												NA	NA	NA					NA	2019-10-24	Yes	05:00:00	Immediately after collection	0	Yesterday evening	No	No	No	Unchecked	Unchecked	Unchecked	Unchecked	Unchecked		Yes	Inside the house, inside cooler box	09:00:00
15034	BL	India	2019-06-29	Household with other adult woman (OAW)	Control	Villupuram	Household with other adult woman (OAW)	2019-06-07	Mother	Yes	1995-04-11	NA	Meldevanur	Yes	Yes	Yes	Yes	Yes	No	No	No	No	Yes	NA	NA	NA		Complete			NA	2019-06-14	Yes	06:00:00	Immediately after collection	3	Yesterday evening	No	No	No	Unchecked	Unchecked	Unchecked	Unchecked	Unchecked		Yes	Inside the house, inside cooler box	08:10:00
15034	P1	India	2019-06-29	Household with other adult woman (OAW)	Control	Villupuram	Household with other adult woman (OAW)	2019-06-07			NA	NA												NA	NA	NA					NA	2019-09-28	Yes	06:00:00	Immediately after collection	2	Yesterday evening	No	No	No	Unchecked	Unchecked	Unchecked	Unchecked	Unchecked		Yes	Inside the house, inside cooler box	08:00:00
15034	P2	India	2019-06-29	Household with other adult woman (OAW)	Control	Villupuram	Household with other adult woman (OAW)	2019-06-07			NA	NA												NA	NA	NA					NA	2019-11-16	Yes	06:00:00	Immediately after collection	0	Yesterday evening	No	No	No	Unchecked	Unchecked	Unchecked	Unchecked	Unchecked		Yes	Inside the house, inside cooler box	08:30:00
15035	BL	India	2019-06-24	Household with other adult woman (OAW)	Intervention: LPG cookstove	Villupuram	Household with other adult woman (OAW)	2019-06-07	Mother	Yes	1997-11-25	NA	Mattaparai	Yes	Yes	Yes	Yes	Yes	No	No	No	No	Yes	NA	NA	NA		Complete			NA	2019-06-18	Yes	05:00:00	Immediately after collection	0	Yesterday evening	No	No	No	Unchecked	Unchecked	Unchecked	Unchecked	Unchecked		Yes	Inside the house, inside cooler box	08:05:00
15035	P1	India	2019-06-24	Household with other adult woman (OAW)	Intervention: LPG cookstove	Villupuram	Household with other adult woman (OAW)	2019-06-07			NA	NA												NA	NA	NA					NA	2019-08-21	Yes	06:00:00	Immediately after collection	1	Yesterday evening	No	No	No	Unchecked	Unchecked	Unchecked	Unchecked	Unchecked		Yes	Inside the house, inside cooler box	08:50:00
15035	P2	India	2019-06-24	Household with other adult woman (OAW)	Intervention: LPG cookstove	Villupuram	Household with other adult woman (OAW)	2019-06-07			NA	NA												NA	NA	NA					NA	2019-10-04	Yes	05:00:00	Immediately after collection	3	Yesterday afternoon	No	No	No	Unchecked	Unchecked	Unchecked	Unchecked	Unchecked		Yes	Inside the house, inside cooler box	07:10:00
15036	BL	India	2019-07-20	Household with other adult woman (OAW)	Control	Villupuram	Household with other adult woman (OAW)	2019-07-04	Mother	Yes	2000-07-13	NA	Eatchankadu	Yes	Yes	Yes	Yes	Yes	No	No	No	No	Yes	NA	NA	NA		Complete			NA	2019-07-10	Yes	06:00:00	Immediately after collection	0	Yesterday evening	No	No	No	Unchecked	Unchecked	Unchecked	Unchecked	Unchecked		Yes	Inside the house, inside cooler box	11:20:00
15036	P1	India	2019-07-20	Household with other adult woman (OAW)	Control	Villupuram	Household with other adult woman (OAW)	2019-07-04			NA	NA												NA	NA	NA					NA	2019-09-24	Yes	05:00:00	Immediately after collection	1	Yesterday evening	No	No	No	Unchecked	Unchecked	Unchecked	Unchecked	Unchecked		Yes	Inside the house, inside cooler box	10:15:00
15036	P2	India	2019-07-20	Household with other adult woman (OAW)	Control	Villupuram	Household with other adult woman (OAW)	2019-07-04			NA	NA												NA	NA	NA					NA	2019-11-26	Yes	06:00:00	Immediately after collection	1	Yesterday evening	No	No	No	Unchecked	Unchecked	Unchecked	Unchecked	Unchecked		Yes	Inside the house, inside cooler box	08:10:00
15037	BL	India	2019-07-23	Household with other adult woman (OAW)	Control	Villupuram	Household with other adult woman (OAW)	2019-07-05	Mother	Yes	1994-01-01	NA	Thekkampattu	Yes	Yes	Yes	Yes	Yes	No	No	No	No	Yes	NA	NA	NA		Complete			NA	2019-07-21	Yes	06:00:00	Immediately after collection	0	Yesterday evening	No	No	No	Unchecked	Unchecked	Unchecked	Unchecked	Unchecked		Yes	Inside the house, inside cooler box	08:00:00
15037	P1	India	2019-07-23	Household with other adult woman (OAW)	Control	Villupuram	Household with other adult woman (OAW)	2019-07-05			NA	NA												NA	NA	NA					NA	2019-09-26	Yes	06:30:00	Immediately after collection	2	Yesterday evening	No	No	No	Unchecked	Unchecked	Unchecked	Unchecked	Unchecked		Yes	Inside the house, inside cooler box	08:50:00
15037	P2	India	2019-07-23	Household with other adult woman (OAW)	Control	Villupuram	Household with other adult woman (OAW)	2019-07-05			NA	NA												NA	NA	NA					NA	2019-11-19	Yes	06:00:00	Immediately after collection	0	Yesterday evening	No	No	No	Unchecked	Unchecked	Unchecked	Unchecked	Unchecked		Yes	Inside the house, inside cooler box	08:00:00
15038	BL	India	2019-07-18	Household with other adult woman (OAW)	Intervention: LPG cookstove	Villupuram	Household with other adult woman (OAW)	2019-07-05	Mother	Yes	2000-07-01	NA	V.Erukampattu	Yes	Yes	Yes	Yes	Yes	No	No	No	No	Yes	NA	NA	NA		Complete			NA	2019-07-17	Yes	06:00:00	Immediately after collection	3	Yesterday evening	No	No	No	Unchecked	Unchecked	Unchecked	Unchecked	Unchecked		Yes	Inside the house, inside cooler box	11:00:00
15038	P1	India	2019-07-18	Household with other adult woman (OAW)	Intervention: LPG cookstove	Villupuram	Household with other adult woman (OAW)	2019-07-05			NA	NA												NA	NA	NA					NA	2019-10-17	Yes	06:00:00	Immediately after collection	0	Yesterday evening	No	No	No	Unchecked	Unchecked	Unchecked	Unchecked	Unchecked		Yes	Inside the house, inside cooler box	09:30:00
15038	P2	India	2019-07-18	Household with other adult woman (OAW)	Intervention: LPG cookstove	Villupuram	Household with other adult woman (OAW)	2019-07-05			NA	NA												NA	NA	NA					NA	2019-11-21	Yes	06:00:00	Immediately after collection	0	Yesterday evening	No	No	No	Unchecked	Unchecked	Unchecked	Unchecked	Unchecked		Yes	Inside the house, inside cooler box	08:00:00
15039	BL	India	2019-07-19	Household with other adult woman (OAW)	Control	Villupuram	Household with other adult woman (OAW)	2019-07-05	Mother	Yes	1999-01-01	NA	Kalpadai	Yes	Yes	Yes	Yes	Yes	No	No	No	No	Yes	NA	NA	NA		Complete			NA	2019-07-18	Yes	07:00:00	Immediately after collection	2	Yesterday evening	No	No	No	Unchecked	Unchecked	Unchecked	Unchecked	Unchecked		Yes	Inside the house, inside cooler box	10:30:00
15039	P1	India	2019-07-19	Household with other adult woman (OAW)	Control	Villupuram	Household with other adult woman (OAW)	2019-07-05			NA	NA												NA	NA	NA					NA	2019-09-06	Yes	05:00:00	Immediately after collection	0	Yesterday evening	No	No	No	Unchecked	Unchecked	Unchecked	Unchecked	Unchecked		Yes	Inside the house, inside cooler box	07:50:00
15039	P2	India	2019-07-19	Household with other adult woman (OAW)	Control	Villupuram	Household with other adult woman (OAW)	2019-07-05			NA	NA												NA	NA	NA					NA	2019-11-05	Yes	06:00:00	Immediately after collection	2	Yesterday evening	No	No	No	Unchecked	Unchecked	Unchecked	Unchecked	Unchecked		Yes	Inside the house, inside cooler box	07:20:00
15040	BL	India	2019-07-28	Household with other adult woman (OAW)	Intervention: LPG cookstove	Villupuram	Household with other adult woman (OAW)	2019-07-17	Mother	Yes	2001-02-04	NA	Mavadipattu	Yes	Yes	Yes	Yes	Yes	No	No	No	No	Yes	NA	NA	NA		Complete			NA	2019-07-23	Yes	07:00:00	Immediately after collection	1	Yesterday evening	No	No	No	Unchecked	Unchecked	Unchecked	Unchecked	Unchecked		Yes	Inside the house, inside cooler box	09:45:00
15040	P1	India	2019-07-28	Household with other adult woman (OAW)	Intervention: LPG cookstove	Villupuram	Household with other adult woman (OAW)	2019-07-17			NA	NA												NA	NA	NA					NA	2019-10-19	Yes	06:00:00	Immediately after collection	1	Yesterday evening	No	No	No	Unchecked	Unchecked	Unchecked	Unchecked	Unchecked		Yes	Inside the house, inside cooler box	09:15:00
15040	P2	India	2019-07-28	Household with other adult woman (OAW)	Intervention: LPG cookstove	Villupuram	Household with other adult woman (OAW)	2019-07-17			NA	NA												NA	NA	NA					NA	2020-01-07	Yes	06:00:00	Immediately after collection	2	Yesterday evening	No	No	No	Unchecked	Unchecked	Unchecked	Unchecked	Unchecked		Yes	Inside the house, inside cooler box	07:30:00
15041	BL	India	2019-07-28	Household with other adult woman (OAW)	Control	Villupuram	Household with other adult woman (OAW)	2019-07-17	Mother	Yes	1998-04-28	NA	Kilakadu	Yes	Yes	Yes	Yes	Yes	No	No	No	No	Yes	NA	NA	NA		Complete			NA	2019-07-25	Yes	06:00:00	Immediately after collection	1	Yesterday evening	No	No	No	Unchecked	Unchecked	Unchecked	Unchecked	Unchecked		Yes	Inside the house, inside cooler box	10:30:00
15041	P1	India	2019-07-28	Household with other adult woman (OAW)	Control	Villupuram	Household with other adult woman (OAW)	2019-07-17			NA	NA												NA	NA	NA					NA	2019-12-12	Yes	06:30:00	Immediately after collection	1	Yesterday evening	No	No	No	Unchecked	Unchecked	Unchecked	Unchecked	Unchecked		Yes	Inside the house, inside cooler box	08:30:00
15041	P2	India	2019-07-28	Household with other adult woman (OAW)	Control	Villupuram	Household with other adult woman (OAW)	2019-07-17			NA	NA												NA	NA	NA					NA	2020-01-09	Yes	06:30:00	Immediately after collection	0	Yesterday evening	No	No	No	Unchecked	Unchecked	Unchecked	Unchecked	Unchecked		Yes	Inside the house, inside cooler box	08:00:00
15042	BL	India	2019-08-01	Household with other adult woman (OAW)	Control	Villupuram	Household with other adult woman (OAW)	2019-07-18	Mother	Yes	1995-03-04	NA	Alanur	Yes	Yes	Yes	Yes	Yes	No	No	No	No	Yes	NA	NA	NA		Complete			NA	2019-07-26	Yes	06:00:00	Immediately after collection	0	Yesterday evening	No	No	No	Unchecked	Unchecked	Unchecked	Unchecked	Unchecked		Yes	Inside the house, inside cooler box	08:40:00
15042	P1	India	2019-08-01	Household with other adult woman (OAW)	Control	Villupuram	Household with other adult woman (OAW)	2019-07-18			NA	NA												NA	NA	NA					NA	2019-11-09	Yes	06:00:00	Immediately after collection	0	Yesterday evening	No	No	No	Unchecked	Unchecked	Unchecked	Unchecked	Unchecked		Yes	Inside the house, inside cooler box	08:00:00
15042	P2	India	2019-08-01	Household with other adult woman (OAW)	Control	Villupuram	Household with other adult woman (OAW)	2019-07-18			NA	NA												NA	NA	NA					NA	2019-12-31	Yes	06:00:00	Immediately after collection	0	Yesterday evening	No	No	No	Unchecked	Unchecked	Unchecked	Unchecked	Unchecked		Yes	Inside the house, inside cooler box	09:15:00
15043	BL	India	2019-08-01	Household with other adult woman (OAW)	Intervention: LPG cookstove	Villupuram	Household with other adult woman (OAW)	2019-07-17	Mother	Yes	1995-07-15	NA	Anaimadu	Yes	Yes	Yes	Yes	Yes	No	No	No	No	Yes	NA	NA	NA		Complete			NA	2019-07-26	Yes	06:00:00	Immediately after collection	0	Yesterday evening	No	No	No	Unchecked	Unchecked	Unchecked	Unchecked	Unchecked		Yes	Inside the house, inside cooler box	12:20:00
15043	P1	India	2019-08-01	Household with other adult woman (OAW)	Intervention: LPG cookstove	Villupuram	Household with other adult woman (OAW)	2019-07-17			NA	NA												NA	NA	NA					NA	2019-09-24	Yes	06:30:00	Immediately after collection	0	Yesterday evening	No	No	No	Unchecked	Unchecked	Unchecked	Unchecked	Unchecked		Yes	Inside the house, inside cooler box	09:10:00
15043	P2	India	2019-08-01	Household with other adult woman (OAW)	Intervention: LPG cookstove	Villupuram	Household with other adult woman (OAW)	2019-07-17			NA	NA												NA	NA	NA					NA	2019-11-09	Yes	06:30:00	Immediately after collection	0	Yesterday evening	No	No	No	Unchecked	Unchecked	Unchecked	Unchecked	Unchecked		Yes	Inside the house, inside cooler box	10:50:00
15044	BL	India	2019-08-01	Household with other adult woman (OAW)	Intervention: LPG cookstove	Villupuram	Household with other adult woman (OAW)	2019-07-17	Mother	Yes	1997-11-12	NA	Puthur	Yes	Yes	Yes	Yes	Yes	No	No	No	No	Yes	NA	NA	NA		Complete			NA	2019-07-27	Yes	07:00:00	Immediately after collection	1	Yesterday evening	No	No	No	Unchecked	Unchecked	Unchecked	Unchecked	Unchecked		Yes	Inside the house, inside cooler box	10:30:00
15044	P1	India	2019-08-01	Household with other adult woman (OAW)	Intervention: LPG cookstove	Villupuram	Household with other adult woman (OAW)	2019-07-17			NA	NA												NA	NA	NA					NA	2019-10-16	Yes	06:00:00	Immediately after collection	0	Yesterday evening	No	No	No	Unchecked	Unchecked	Unchecked	Unchecked	Unchecked		Yes	Inside the house, inside cooler box	08:55:00
15044	P2	India	2019-08-01	Household with other adult woman (OAW)	Intervention: LPG cookstove	Villupuram	Household with other adult woman (OAW)	2019-07-17			NA	NA												NA	NA	NA					NA	2019-12-28	Yes	06:00:00	Immediately after collection	1	Yesterday evening	No	No	No	Unchecked	Unchecked	Unchecked	Unchecked	Unchecked		Yes	Inside the house, inside cooler box	07:30:00
15045	BL	India	2019-08-20	Household with other adult woman (OAW)	Control	Villupuram	Household with other adult woman (OAW)	2019-08-07	Mother	Yes	2000-04-17	NA	Melmundiyur	Yes	Yes	Yes	Yes	Yes	No	No	No	No	Yes	NA	NA	NA		Complete			NA	2019-08-20	Yes	05:15:00	Immediately after collection	2	Yesterday evening	No	No	No	Unchecked	Unchecked	Unchecked	Unchecked	Unchecked		Yes	Inside the house, inside cooler box	08:00:00
15045	P1	India	2019-08-20	Household with other adult woman (OAW)	Control	Villupuram	Household with other adult woman (OAW)	2019-08-07			NA	NA												NA	NA	NA					NA	2019-11-19	Yes	06:00:00	Immediately after collection	0	Yesterday evening	No	No	No	Unchecked	Unchecked	Unchecked	Unchecked	Unchecked		Yes	Inside the house, inside cooler box	09:00:00
15045	P2	India	2019-08-20	Household with other adult woman (OAW)	Control	Villupuram	Household with other adult woman (OAW)	2019-08-07			NA	NA												NA	NA	NA					NA	2020-01-22	Yes	05:00:00	Immediately after collection	0	Yesterday evening	No	No	No	Unchecked	Unchecked	Unchecked	Unchecked	Unchecked		Yes	Inside the house, inside cooler box	10:20:00
15046	BL	India	2019-08-22	Household with other adult woman (OAW)	Intervention: LPG cookstove	Villupuram	Household with other adult woman (OAW)	2019-08-06	Mother	Yes	1992-04-02	NA	Maniyarpalaiyam	Yes	Yes	Yes	Yes	Yes	No	No	No	No	Yes	NA	NA	NA		Complete			NA	2019-08-22	Yes	06:00:00	Immediately after collection	2	Yesterday evening	No	No	No	Unchecked	Unchecked	Unchecked	Unchecked	Unchecked		Yes	Inside the house, inside cooler box	08:40:00
15047	BL	India	2019-08-23	Household with other adult woman (OAW)	Intervention: LPG cookstove	Villupuram	Household with other adult woman (OAW)	2019-08-07	Mother	Yes	1998-05-02	NA	Thekkumarathuvalavu	Yes	Yes	Yes	Yes	Yes	No	No	No	No	Yes	NA	NA	NA		Complete			NA	2019-08-23	Yes	05:00:00	Immediately after collection	1	Yesterday evening	No	No	No	Unchecked	Unchecked	Unchecked	Unchecked	Unchecked		Yes	Inside the house, inside cooler box	08:10:00
15047	P1	India	2019-08-23	Household with other adult woman (OAW)	Intervention: LPG cookstove	Villupuram	Household with other adult woman (OAW)	2019-08-07			NA	NA												NA	NA	NA					NA	2019-11-23	Yes	05:30:00	Immediately after collection	2	Yesterday evening	No	No	No	Unchecked	Unchecked	Unchecked	Unchecked	Unchecked		Yes	Inside the house, inside cooler box	09:20:00
15047	P2	India	2019-08-23	Household with other adult woman (OAW)	Intervention: LPG cookstove	Villupuram	Household with other adult woman (OAW)	2019-08-07			NA	NA												NA	NA	NA					NA	2020-01-25	Yes	05:00:00	Immediately after collection	1	Yesterday evening	No	No	No	Unchecked	Unchecked	Unchecked	Unchecked	Unchecked		Yes	Inside the house, inside cooler box	07:00:00
15048	BL	India	2019-09-08	Household with other adult woman (OAW)	Control	Villupuram	Household with other adult woman (OAW)	2019-08-07	Mother	Yes	2000-07-01	NA	Keezhnilavur	Yes	Yes	Yes	Yes	Yes	No	No	No	No	Yes	NA	NA	NA		Complete			NA	2019-08-29	Yes	06:00:00	Immediately after collection	1	Yesterday evening	No	No	No	Unchecked	Unchecked	Unchecked	Unchecked	Unchecked		Yes	Inside the house, inside cooler box	08:30:00
15048	P1	India	2019-09-08	Household with other adult woman (OAW)	Control	Villupuram	Household with other adult woman (OAW)	2019-08-07			NA	NA												NA	NA	NA					NA	2019-12-10	Yes	06:00:00	Immediately after collection	1	Yesterday evening	No	No	No	Unchecked	Unchecked	Unchecked	Unchecked	Unchecked		Yes	Inside the house, inside cooler box	09:25:00
15048	P2	India	2019-09-08	Household with other adult woman (OAW)	Control	Villupuram	Household with other adult woman (OAW)	2019-08-07			NA	NA												NA	NA	NA					NA	2020-01-21	Yes	06:00:00	Immediately after collection	1	Yesterday evening	No	No	No	Unchecked	Unchecked	Unchecked	Unchecked	Unchecked		Yes	Inside the house, inside cooler box	07:30:00
15049	BL	India	2019-09-06	Household with other adult woman (OAW)	Control	Villupuram	Household with other adult woman (OAW)	2019-08-06	Mother	Yes	1999-03-02	NA	Ettaraipatti	Yes	Yes	Yes	Yes	Yes	No	No	No	No	Yes	NA	NA	NA		Complete			NA	2019-09-06	Yes	05:30:00	Immediately after collection	0	Yesterday evening	No	No	No	Unchecked	Unchecked	Unchecked	Unchecked	Unchecked		Yes	Inside the house, inside cooler box	10:55:00
15049	P1	India	2019-09-06	Household with other adult woman (OAW)	Control	Villupuram	Household with other adult woman (OAW)	2019-08-06			NA	NA												NA	NA	NA					NA	2019-12-28	Yes	06:00:00	Immediately after collection	0	Yesterday evening	No	No	No	Unchecked	Unchecked	Unchecked	Unchecked	Unchecked		Yes	Inside the house, inside cooler box	10:00:00
15049	P2	India	2019-09-06	Household with other adult woman (OAW)	Control	Villupuram	Household with other adult woman (OAW)	2019-08-06			NA	NA												NA	NA	NA					NA	2020-02-11	No			NA				No	Unchecked	Unchecked	Unchecked	Unchecked	Unchecked
15050	BL	India	2019-09-06	Household with other adult woman (OAW)	Intervention: LPG cookstove	Villupuram	Household with other adult woman (OAW)	2019-08-21	Mother	Yes	1998-05-27	NA	Kuchikalvalaivu	Yes	Yes	Yes	Yes	Yes	No	No	No	No	Yes	NA	NA	NA		Complete			NA	2019-09-04	Yes	06:00:00	Immediately after collection	1	Yesterday evening	No	No	No	Unchecked	Unchecked	Unchecked	Unchecked	Unchecked		Yes	Inside the house, inside cooler box	10:35:00
15050	P1	India	2019-09-06	Household with other adult woman (OAW)	Intervention: LPG cookstove	Villupuram	Household with other adult woman (OAW)	2019-08-21			NA	NA												NA	NA	NA					NA	2019-12-31	Yes	06:00:00	Immediately after collection	0	Yesterday evening	No	No	No	Unchecked	Unchecked	Unchecked	Unchecked	Unchecked		Yes	Inside the house, inside cooler box	07:30:00
15050	P2	India	2019-09-06	Household with other adult woman (OAW)	Intervention: LPG cookstove	Villupuram	Household with other adult woman (OAW)	2019-08-21			NA	NA												NA	NA	NA					NA	2020-02-19	Yes	06:30:00	Immediately after collection	1	Yesterday evening	No	No	No	Unchecked	Unchecked	Unchecked	Unchecked	Unchecked		Yes	Inside the house, inside cooler box	07:40:00
15051	BL	India	2019-09-06	Household with other adult woman (OAW)	Control	Villupuram	Household with other adult woman (OAW)	2019-08-21	Mother	Yes	1995-05-01	NA	Kezhathukuzhi	Yes	Yes	Yes	Yes	Yes	No	No	No	No	Yes	NA	NA	NA		Complete			NA	2019-09-04	Yes	07:50:00	Immediately after collection	0	This morning	No	No	No	Unchecked	Unchecked	Unchecked	Unchecked	Unchecked		Yes	Inside the house, inside cooler box	07:50:00
15051	P1	India	2019-09-06	Household with other adult woman (OAW)	Control	Villupuram	Household with other adult woman (OAW)	2019-08-21			NA	NA												NA	NA	NA					NA	2019-12-06	Yes	06:00:00	Immediately after collection	0	Yesterday evening	No	No	No	Unchecked	Unchecked	Unchecked	Unchecked	Unchecked		Yes	Inside the house, inside cooler box	09:20:00
15051	P2	India	2019-09-06	Household with other adult woman (OAW)	Control	Villupuram	Household with other adult woman (OAW)	2019-08-21			NA	NA												NA	NA	NA					NA	2020-02-04	Yes	06:00:00	Immediately after collection	2	Yesterday evening	No	No	No	Unchecked	Unchecked	Unchecked	Unchecked	Unchecked		Yes	Inside the house, inside cooler box	08:20:00
15052	BL	India	2019-09-06	Household with other adult woman (OAW)	Control	Villupuram	Household with other adult woman (OAW)	2019-08-20	Mother	Yes	1999-03-02	NA	Kalpadai	Yes	Yes	Yes	Yes	Yes	No	No	No	No	Yes	NA	NA	NA		Complete			NA	2019-09-06	Yes	06:30:00	Immediately after collection	1	Yesterday evening	No	No	No	Unchecked	Unchecked	Unchecked	Unchecked	Unchecked		Yes	Inside the house, inside cooler box	07:30:00
15052	P1	India	2019-09-06	Household with other adult woman (OAW)	Control	Villupuram	Household with other adult woman (OAW)	2019-08-20			NA	NA												NA	NA	NA					NA	2019-12-12	Yes	05:00:00	Immediately after collection	1	Yesterday evening	No	No	No	Unchecked	Unchecked	Unchecked	Unchecked	Unchecked		Yes	Inside the house, inside cooler box	10:40:00
15052	P2	India	2019-09-06	Household with other adult woman (OAW)	Control	Villupuram	Household with other adult woman (OAW)	2019-08-20			NA	NA												NA	NA	NA					NA	2020-02-14	Yes	06:00:00	Immediately after collection	1	Yesterday evening	No	No	No	Unchecked	Unchecked	Unchecked	Unchecked	Unchecked		Yes	Inside the house, inside cooler box	06:30:00
15053	BL	India	2019-09-14	Household with other adult woman (OAW)	Control	Villupuram	Household with other adult woman (OAW)	2019-09-04	Mother	Yes	2000-01-07	NA	Kundiyanatham	Yes	Yes	Yes	Yes	Yes	No	No	No	No	Yes	NA	NA	NA		Complete			NA	2019-09-10	Yes	06:00:00	Immediately after collection	0	Yesterday evening	No	No	No	Unchecked	Unchecked	Unchecked	Unchecked	Unchecked		Yes	Inside the house, inside cooler box	06:50:00
15053	P1	India	2019-09-14	Household with other adult woman (OAW)	Control	Villupuram	Household with other adult woman (OAW)	2019-09-04			NA	NA												NA	NA	NA					NA	2019-11-30	Yes	06:00:00	Immediately after collection	0	Yesterday evening	No	No	No	Unchecked	Unchecked	Unchecked	Unchecked	Unchecked		Yes	Inside the house, inside cooler box	09:20:00
15053	P2	India	2019-09-14	Household with other adult woman (OAW)	Control	Villupuram	Household with other adult woman (OAW)	2019-09-04			NA	NA												NA	NA	NA					NA	2020-03-12	Yes	06:00:00	Immediately after collection	1	Yesterday evening	No	No	No	Unchecked	Unchecked	Unchecked	Unchecked	Unchecked		Yes	Inside the house, inside cooler box	08:00:00
15054	BL	India	2019-09-14	Household with other adult woman (OAW)	Control	Villupuram	Household with other adult woman (OAW)	2019-09-04	Mother	Yes	1999-11-17	NA	Nochimedu	Yes	Yes	Yes	Yes	Yes	No	No	No	No	Yes	NA	NA	NA		Complete			NA	2019-09-10	Yes	07:00:00	Immediately after collection	1	Yesterday evening	No	No	No	Unchecked	Unchecked	Unchecked	Unchecked	Unchecked		Yes	Inside the house, inside cooler box	07:20:00
15054	P1	India	2019-09-14	Household with other adult woman (OAW)	Control	Villupuram	Household with other adult woman (OAW)	2019-09-04			NA	NA												NA	NA	NA					NA	2019-12-10	Yes	07:00:00	Immediately after collection	1	Yesterday evening	No	No	No	Unchecked	Unchecked	Unchecked	Unchecked	Unchecked		Yes	Inside the house, inside cooler box	07:50:00
15054	P2	India	2019-09-14	Household with other adult woman (OAW)	Control	Villupuram	Household with other adult woman (OAW)	2019-09-04			NA	NA												NA	NA	NA					NA	2020-02-20	Yes	06:00:00	Immediately after collection	0	Yesterday evening	No	No	No	Unchecked	Unchecked	Unchecked	Unchecked	Unchecked		Yes	Inside the house, inside cooler box	07:00:00
15055	BL	India	2019-09-14	Household with other adult woman (OAW)	Intervention: LPG cookstove	Villupuram	Household with other adult woman (OAW)	2019-09-04	Mother	Yes	2000-01-06	NA	Mavadipattu	Yes	Yes	Yes	Yes	Yes	No	No	No	No	Yes	NA	NA	NA		Complete			NA	2019-09-10	Yes	07:43:00	Immediately after collection	0	Yesterday evening	No	No	No	Unchecked	Unchecked	Unchecked	Unchecked	Unchecked		Yes	Inside the house, inside cooler box	07:50:00
15055	P1	India	2019-09-14	Household with other adult woman (OAW)	Intervention: LPG cookstove	Villupuram	Household with other adult woman (OAW)	2019-09-04			NA	NA												NA	NA	NA					NA	2019-11-26	Yes	07:00:00	Immediately after collection	0	Yesterday evening	No	No	No	Unchecked	Unchecked	Unchecked	Unchecked	Unchecked		Yes	Inside the house, inside cooler box	07:05:00
15056	BL	India	2019-09-13	Household with other adult woman (OAW)	Intervention: LPG cookstove	Villupuram	Household with other adult woman (OAW)	2019-09-04	Mother	Yes	1996-05-26	NA	Innadu	Yes	Yes	Yes	Yes	Yes	No	No	No	No	Yes	NA	NA	NA		Complete			NA	2019-09-13	Yes	06:00:00	Immediately after collection	0	Yesterday evening	No	No	No	Unchecked	Unchecked	Unchecked	Unchecked	Unchecked		Yes	Inside the house, inside cooler box	07:50:00
15056	P1	India	2019-09-13	Household with other adult woman (OAW)	Intervention: LPG cookstove	Villupuram	Household with other adult woman (OAW)	2019-09-04			NA	NA												NA	NA	NA					NA	2019-11-30	Yes	06:00:00	Immediately after collection	0	Yesterday evening	No	No	No	Unchecked	Unchecked	Unchecked	Unchecked	Unchecked		Yes	Inside the house, inside cooler box	07:30:00
15056	P2	India	2019-09-13	Household with other adult woman (OAW)	Intervention: LPG cookstove	Villupuram	Household with other adult woman (OAW)	2019-09-04			NA	NA												NA	NA	NA					NA	2020-02-06	Yes	06:00:00	Immediately after collection	1	Yesterday evening	No	No	No	Unchecked	Unchecked	Unchecked	Unchecked	Unchecked		Yes	Inside the house, inside cooler box	07:20:00
15057	BL	India	2019-09-22	Household with other adult woman (OAW)	Intervention: LPG cookstove	Villupuram	Household with other adult woman (OAW)	2019-09-04	Mother	Yes	1996-04-25	NA	Koottapundi	Yes	Yes	Yes	Yes	Yes	No	No	No	No	Yes	NA	NA	NA		Complete			NA	2019-09-18	Yes	06:00:00	Immediately after collection	0	Yesterday evening	No	No	No	Unchecked	Unchecked	Unchecked	Unchecked	Unchecked		Yes	Inside the house, inside cooler box	07:30:00
15057	P1	India	2019-09-22	Household with other adult woman (OAW)	Intervention: LPG cookstove	Villupuram	Household with other adult woman (OAW)	2019-09-04			NA	NA												NA	NA	NA					NA	2019-12-19	Yes	06:00:00	Immediately after collection	0	Yesterday evening	No	No	No	Unchecked	Unchecked	Unchecked	Unchecked	Unchecked		Yes	Inside the house, inside cooler box	07:45:00
15057	P2	India	2019-09-22	Household with other adult woman (OAW)	Intervention: LPG cookstove	Villupuram	Household with other adult woman (OAW)	2019-09-04			NA	NA												NA	NA	NA					NA	2020-02-04	Yes	05:30:00	Immediately after collection	1	Yesterday evening	No	No	No	Unchecked	Unchecked	Unchecked	Unchecked	Unchecked		Yes	Inside the house, inside cooler box	09:30:00
15058	BL	India	2019-09-20	Household with other adult woman (OAW)	Control	Villupuram	Household with other adult woman (OAW)	2019-09-04	Mother	Yes	1996-05-17	NA	Kurathikundram	Yes	Yes	Yes	Yes	Yes	No	No	No	No	Yes	NA	NA	NA		Complete			NA	2019-09-20	Yes	04:00:00	Immediately after collection	0	Yesterday evening	No	No	No	Unchecked	Unchecked	Unchecked	Unchecked	Unchecked		Yes	Inside the house, inside cooler box	07:35:00
15058	P1	India	2019-09-20	Household with other adult woman (OAW)	Control	Villupuram	Household with other adult woman (OAW)	2019-09-04			NA	NA												NA	NA	NA					NA	2019-10-24	Yes	05:30:00	Immediately after collection	1	Yesterday evening	No	No	No	Unchecked	Unchecked	Unchecked	Unchecked	Unchecked		Yes	Inside the house, inside cooler box	07:30:00
15059	BL	India	2019-09-20	Household with other adult woman (OAW)	Intervention: LPG cookstove	Villupuram	Household with other adult woman (OAW)	2019-09-05	Mother	Yes	2000-01-07	NA	ETTARAIPATTI	Yes	Yes	Yes	Yes	Yes	No	No	No	No	Yes	NA	NA	NA		Complete			NA	2019-09-20	Yes	06:00:00	Immediately after collection	1	Yesterday evening	No	No	No	Unchecked	Unchecked	Unchecked	Unchecked	Unchecked		Yes	Inside the house, inside cooler box	09:30:00
15059	P1	India	2019-09-20	Household with other adult woman (OAW)	Intervention: LPG cookstove	Villupuram	Household with other adult woman (OAW)	2019-09-05			NA	NA												NA	NA	NA					NA	2019-12-06	Yes	06:00:00	Immediately after collection	1	Yesterday evening	No	No	No	Unchecked	Unchecked	Unchecked	Unchecked	Unchecked		Yes	Inside the house, inside cooler box	11:10:00
15059	P2	India	2019-09-20	Household with other adult woman (OAW)	Intervention: LPG cookstove	Villupuram	Household with other adult woman (OAW)	2019-09-05			NA	NA												NA	NA	NA					NA	2020-01-28	Yes	06:00:00	Immediately after collection	2	Yesterday evening	No	No	No	Unchecked	Unchecked	Unchecked	Unchecked	Unchecked		Yes	Inside the house, inside cooler box	10:00:00
15060	BL	India	2019-10-02	Household with other adult woman (OAW)	Control	Villupuram	Household with other adult woman (OAW)	2019-09-18	Mother	Yes	2000-04-13	NA	Kurumbalur	Yes	Yes	Yes	Yes	Yes	No	No	No	No	Yes	NA	NA	NA		Complete			NA	2019-10-02	Yes	06:30:00	Immediately after collection	0	Yesterday evening	No	No	No	Unchecked	Unchecked	Unchecked	Unchecked	Unchecked		Yes	Inside the house, inside cooler box	11:10:00
15060	P1	India	2019-10-02	Household with other adult woman (OAW)	Control	Villupuram	Household with other adult woman (OAW)	2019-09-18			NA	NA												NA	NA	NA					NA	2019-12-31	Yes	06:30:00	Immediately after collection	1	Yesterday evening	No	No	No	Unchecked	Unchecked	Unchecked	Unchecked	Unchecked		Yes	Inside the house, inside cooler box	09:45:00
15060	P2	India	2019-10-02	Household with other adult woman (OAW)	Control	Villupuram	Household with other adult woman (OAW)	2019-09-18			NA	NA												NA	NA	NA					NA	2020-02-27	Yes	06:00:00	Immediately after collection	1	Yesterday evening	No	No	No	Unchecked	Unchecked	Unchecked	Unchecked	Unchecked		Yes	Inside the house, inside cooler box	10:10:00
15061	BL	India	2019-10-01	Household with other adult woman (OAW)	Control	Villupuram	Household with other adult woman (OAW)	2019-09-18	Mother	Yes	1994-05-18	NA	Thalmadhur	Yes	Yes	Yes	Yes	Yes	No	No	No	No	Yes	NA	NA	NA		Complete			NA	2019-09-28	Yes	06:00:00	Immediately after collection	0	Yesterday evening	No	No	No	Unchecked	Unchecked	Unchecked	Unchecked	Unchecked		Yes	Inside the house, inside cooler box	09:45:00
15061	P1	India	2019-10-01	Household with other adult woman (OAW)	Control	Villupuram	Household with other adult woman (OAW)	2019-09-18			NA	NA												NA	NA	NA					NA	2019-12-24	Yes	06:00:00	Immediately after collection	0	Yesterday evening	No	No	No	Unchecked	Unchecked	Unchecked	Unchecked	Unchecked		Yes	Inside the house, inside cooler box	08:45:00
15061	P2	India	2019-10-01	Household with other adult woman (OAW)	Control	Villupuram	Household with other adult woman (OAW)	2019-09-18			NA	NA												NA	NA	NA					NA	2020-02-11	Yes	06:30:00	Immediately after collection	2	Yesterday evening	No	No	No	Unchecked	Unchecked	Unchecked	Unchecked	Unchecked		Yes	Inside the house, inside cooler box	07:30:00
15062	BL	India	2019-10-24	Household with other adult woman (OAW)	Control	Villupuram	Household with other adult woman (OAW)	2019-10-09	Mother	Yes	1993-09-01	NA	Kudaram	Yes	Yes	Yes	Yes	Yes	No	No	No	No	Yes	NA	NA	NA		Complete			NA	2019-10-22	Yes	06:00:00	Immediately after collection	2	Yesterday evening	No	No	No	Unchecked	Unchecked	Unchecked	Unchecked	Unchecked		Yes	Inside the house, inside cooler box	10:45:00
15062	P1	India	2019-10-24	Household with other adult woman (OAW)	Control	Villupuram	Household with other adult woman (OAW)	2019-10-09			NA	NA												NA	NA	NA					NA	2019-12-17	Yes	05:00:00	Immediately after collection	0	Yesterday evening	No	No	No	Unchecked	Unchecked	Unchecked	Unchecked	Unchecked		Yes	Inside the house, inside cooler box	08:35:00
15062	P2	India	2019-10-24	Household with other adult woman (OAW)	Control	Villupuram	Household with other adult woman (OAW)	2019-10-09			NA	NA												NA	NA	NA					NA	2020-02-21	Yes	05:00:00	Immediately after collection	2	Yesterday evening	No	No	No	Unchecked	Unchecked	Unchecked	Unchecked	Unchecked		Yes	Inside the house, inside cooler box	08:20:00
15063	BL	India	2019-10-24	Household with other adult woman (OAW)	Control	Villupuram	Household with other adult woman (OAW)	2019-10-09	Mother	Yes	1994-03-01	NA	Poorasumpattu	Yes	Yes	Yes	Yes	Yes	No	No	No	No	Yes	NA	NA	NA		Complete			NA	2019-10-22	Yes	06:00:00	Immediately after collection	1	Yesterday evening	No	No	No	Unchecked	Unchecked	Unchecked	Unchecked	Unchecked		Yes	Inside the house, inside cooler box	11:15:00
15063	P1	India	2019-10-24	Household with other adult woman (OAW)	Control	Villupuram	Household with other adult woman (OAW)	2019-10-09			NA	NA												NA	NA	NA					NA	2019-12-17	Yes	06:00:00	Immediately after collection	1	Yesterday evening	No	No	No	Unchecked	Unchecked	Unchecked	Unchecked	Unchecked		Yes	Inside the house, inside cooler box	10:25:00
15063	P2	India	2019-10-24	Household with other adult woman (OAW)	Control	Villupuram	Household with other adult woman (OAW)	2019-10-09			NA	NA												NA	NA	NA					NA	2020-02-06	Yes	05:00:00	Immediately after collection	1	Yesterday evening	No	No	No	Unchecked	Unchecked	Unchecked	Unchecked	Unchecked		Yes	Inside the house, inside cooler box	09:45:00
15064	BL	India	2019-11-05	Household with other adult woman (OAW)	Control	Villupuram	Household with other adult woman (OAW)	2019-10-09	Mother	Yes	1995-02-01	NA	Paranginatham	Yes	Yes	Yes	Yes	Yes	No	No	No	No	Yes	NA	NA	NA		Complete			NA	2019-11-05	Yes	06:00:00	Immediately after collection	2	Yesterday evening	No	No	No	Unchecked	Unchecked	Unchecked	Unchecked	Unchecked		Yes	Inside the house, inside cooler box	07:50:00
15064	P1	India	2019-11-05	Household with other adult woman (OAW)	Control	Villupuram	Household with other adult woman (OAW)	2019-10-09			NA	NA												NA	NA	NA					NA	2019-12-21	Yes	06:00:00	Immediately after collection	2	Yesterday evening	No	No	No	Unchecked	Unchecked	Unchecked	Unchecked	Unchecked		Yes	Inside the house, inside cooler box	08:10:00
15064	P2	India	2019-11-05	Household with other adult woman (OAW)	Control	Villupuram	Household with other adult woman (OAW)	2019-10-09			NA	NA												NA	NA	NA					NA	2020-03-05	Yes	05:00:00	Immediately after collection	2	Yesterday evening	No	No	No	Unchecked	Unchecked	Unchecked	Unchecked	Unchecked		Yes	Inside the house, inside cooler box	07:50:00
15065	BL	India	2019-11-05	Household with other adult woman (OAW)	Intervention: LPG cookstove	Villupuram	Household with other adult woman (OAW)	2019-10-09	Mother	Yes	1995-06-01	NA	Paranginatham	Yes	Yes	Yes	Yes	Yes	No	No	No	No	Yes	NA	NA	NA		Complete			NA	2019-11-05	Yes	06:00:00	Immediately after collection	1	Yesterday evening	No	No	No	Unchecked	Unchecked	Unchecked	Unchecked	Unchecked		Yes	Inside the house, inside cooler box	08:20:00
15065	P1	India	2019-11-05	Household with other adult woman (OAW)	Intervention: LPG cookstove	Villupuram	Household with other adult woman (OAW)	2019-10-09			NA	NA												NA	NA	NA					NA	2020-01-03	Yes	06:30:00	Immediately after collection	1	Yesterday evening	No	No	No	Unchecked	Unchecked	Unchecked	Unchecked	Unchecked		Yes	Inside the house, inside cooler box	06:45:00
15065	P2	India	2019-11-05	Household with other adult woman (OAW)	Intervention: LPG cookstove	Villupuram	Household with other adult woman (OAW)	2019-10-09			NA	NA												NA	NA	NA					NA	2020-03-05	Yes	07:00:00	Immediately after collection	2	Yesterday evening	No	No	No	Unchecked	Unchecked	Unchecked	Unchecked	Unchecked		Yes	Inside the house, inside cooler box	07:20:00
[truncated: 7,734 more rows]
[truncated: 469 more columns]
